# Supplementary material for: Voice cues are used in a similar way by blind and sighted adults when assessing women’s body size
Source: Sci Rep. 2017 Sep 4;7:10329. doi: 10.1038/s41598-017-10470-3 (PMC5583321; doi:10.1038/s41598-017-10470-3)
Supplement: Supplementary file 1 — Supplementary Dataset 1 [file 41598_2017_10470_MOESM1_ESM.xls]

## Sheet: VOICE PAIRS
Indivdual Pairs
Voice Pair	Difficulty	Taller woman	Shorter woman	Height difference	Accuracy (Exp 1)	F0	F1	F2	F3	F4	DeltaF	DeltaF VTL
1	Low	4633	4560	11	0.95	-15.8373	-58.0727	-313.236	-33.6658	-46.2147	-35.4669	0.389723
2	Low	4634	4609	16.5	0.8125	-54.5566	29.5873	-217.797	-173.521	-730.025	-157.181	1.84447
3	Low	4484	4560	22	0.882353	-17.7879	198.839	63.2438	-17.666	-69.8762	-4.49744	0.0482194
4	Low	4484	4629	25.5	0.8	-26.7458	200.64	356.432	-49.8918	111.784	42.9278	-0.477962
5	Low	4634	4529	27	0.764706	-31.656	34.5077	8.14542	-299.821	-422.773	-104.752	1.2808
6	High	4629	4536	1	0.176471	12.3451	6.16229	93.391	300.181	-53.9107	33.5683	-0.397601
7	High	4609	4523	1	0.15	2.5252	-24.0839	404.376	34.0063	320.483	85.7727	-0.947437
8	High	4513	4555	2	0.176471	2.8468	52.2055	172.033	-66.4307	55.7874	14.9206	-0.171447
9	High	4560	4529	3.5	0.125	23.3229	-10.8003	219.727	76.2378	32.6922	29.9622	-0.327786
10	High	4579	4633	3.5	0.125	47.6494	140.529	226.68	47.7072	163.432	52.4555	-0.568849
11	Intermediate	4515	4592	1	0.5	14.8204	51.9916	-133.169	229.008	136.27	41.7004	-0.464479
12	Intermediate	4464	4515	1	0.5	0.4251	-7.47498	55.5014	-228.791	409.164	44.7435	-0.465716
13	Intermediate	4531	4551	4.5	0.5	-7.09	38.8669	-230.485	207.372	-158.801	-17.3174	0.18763
14	Intermediate	4452	4649	7.5	0.5	-11.1795	-25.0122	-1.02357	-56.7131	-100.957	-24.2463	0.285594
15	Intermediate	4649	4592	6	0.5	4.4563	58.5643	-226.663	-166.514	197.578	-1.68935	0.0194799
Averaged Across Pairs within each Level of Difficulty
	Difficulty	Average height difference		Average accuracy Exp 1 (sighted)		Average difference in voice parameters (taller woman - shorter woman)
						F0		F1	F2	F3	F4	DeltaF		DeltaF VTL
		Mean	SD	Mean	SD	Mean	SD	Mean	Mean	Mean	Mean	Mean	SD	Mean	SD
	Low	20.4	6.62759	0.841912	0.0739949	-29.3167	15.5221	81.1004	-20.6424	-114.913	-231.421	-51.7938	79.6659	0.617049
	Intermediate	4	2.93684	0.5	0	0.28646	10.1799	23.3871	-107.168	-3.12764	96.651	8.63816	32.6284	-0.0874982
	High	2.2	1.25499	0.150588	0.0257374	17.7379	18.7626	32.8025	223.241	78.3404	103.697	43.3358	27.2293	-0.482624

## Sheet: BLIND & SIGHTED LISTENERS
ID	Sightedness	Sex of listener	Age of listener	Age of sight loss	Sight loss duration (years)	Sight loss duration (% of life)	Cause of sight loss	Education (years)	Excluded from analysis (due to abnormal hearing)
1.	3	0	44	1.5	42.5	96.5	Microphthalmia	21
2.	3	1	23	1.5	21.5	93.5	Retinoblastoma	14
3.	3	0	32	0	32	100	Congenital optic nerve atrophy	20
4.	3	0	59	0	59	100	Congenital optic nerve atrophy	18
6.	3	1	33	0	33	100	Maternal toxoplasmosis	17
7.	3	0	28	0	28	100	Leber congenital amaurosis	17
8.	3	1	34	0	34	100	Retinopathy of prematurity (ROP)	19
9.	3	0	42	0	42	100	Retinitis pigmentosa and optic nerve atrophy	19
10.	3	1	44	0	44	100	Retinoblastoma	13
11.	3	1	27	0	27	100	Retinopathy of prematurity (ROP)	12
12.	3	1	38	0	38	100	Retinopathy of prematurity (ROP)	20
13.	3	1	34	0	34	100	Congenital cataracts	12
14.	3	0	34	0	34	100	Retinopathy of prematurity (ROP)	19.5
15.	3	0	37	0	37	100	Leber congenital amaurosis	19
16.	3	0	44	0	44	100	Retinopathy of prematurity (ROP)	10
17.	3	0	23	0	23	100	Retinopathy of prematurity (ROP)	17
18.	3	1	38	0	38	100	Retinitis pigmentosa and optic nerve atrophy (hereditary)	18
19.	3	0	28	0	28	100	Congenital retinal detachment	11
20.	3	1	30	2	28	93.3333	Retinoblastoma	16
21.	3	1	50	0	50	100	Glaucoma	19
22.	3	0	31	0	31	100	Unknown	23
23.	3	1	37	0	37	100	Retinopathy of prematurity (ROP)	18
24.	3	1	19	0	19	100	Retinopathy of prematurity (ROP)	11
25.	3	1	17	0	17	100	Retinopathy of prematurity (ROP)	10
26.	3	0	18	0	18	100	Retinopathy of prematurity (ROP)	11
27.	3	1	25	0	25	100	Unknown	18
28.	3	0	40	0	40	100	Optic nerve damage	17
29.	3	0	53	0	53	100	Optic nerve atrophy	14
30.	3	1	31	0	31	100	Retinopathy of prematurity (ROP)	20
31.	3	1	32	0	32	100	Retinopathy of prematurity (ROP)	14
32.	3	0	41	0	41	100	Unknown (probably maternal medication)	11
33.	2	1	56	32	24	42.8571	Accident resulting in retinal detachment	13
34.	2	1	52	32	20	38.4615	Retinitis pigmentosa	12
35.	2	1	29	27.5	1.5	5.17241	Chemical poisoning	15
36.	2	1	54	4	50	92.5926	Meningitis	11
37.	2	1	47	30	17	36.1702	Diabetes	11
38.	2	0	56	28	28	50	Diabetes	12
39.	2	0	64	42	22	34.375	Glaucoma	14
40.	2	1	50	48	2	4	Glaucoma and retinal detachment	11
41.	2	1	56	52.5	3.5	6.25	Diabetes	12
42.	2	0	26	4	22	84.6154	Retinoblastoma	17
43.	2	1	61	27	34	55.7377	Chemical burn resulting in anophthalmia	10
46.	2	0	36	24	12	33.3333	Accident resulting in retinal detachment	18
48.	2	0	56	46	10	17.8571	Stargardt disease	11
49.	2	0	40	16	24	60	Glaucoma and retinal detachment	22
50.	2	0	45	37	8	17.7778	Glaucoma	11
51.	2	0	64	48	16	25	Retinal detachment	10
52.	2	0	53	48	5	9.43396	Retinitis pigmentosa	14
53.	2	0	60	20	40	66.6667	Chronic uveitis	15
54.	2	0	57	41.5	15.5	27.193	Chronic uveitis and optic nerve atrophy	14
55.	2	1	57	52	5	8.77193	Glaucoma and retinal detachment	8
56.	2	0	52	24	28	53.8462	Diabetes resulting in polyneuropathy	14
57.	2	0	23	17	6	26.087	Stargart disease	17
58.	2	0	48	28	20	41.6667	Retinal detachment	17
59.	2	0	32	24	8	25	Retinal detachment	18
60.	2	0	41	3	38	92.6829	Optic nerve atrophy	14
5.	1	0	30		0	0		21.5
61.	1	0	35		0	0		16
62.	1	0	24		0	0		17
63.	1	0	26		0	0		15
64.	1	1	33		0	0		14
65.	1	0	39		0	0		13
66.	1	1	24		0	0		16
67.	1	0	21		0	0		14
68.	1	0	44		0	0		11
69.	1	0	58		0	0		14
70.	1	0	55		0	0		14
71.	1	0	40		0	0		18
73.	1	0	19		0	0		12
74.	1	0	57		0	0		14
75.	1	0	19		0	0		13
76.	1	1	25		0	0		18
78.	1	0	63		0	0		11
79.	1	1	22		0	0		15
80.	1	0	49		0	0		16
81.	1	0	35		0	0		18
82.	1	1	27		0	0		18
83.	1	0	42		0	0		18
84.	1	0	47		0	0		23
85.	1	1	31		0	0		24
86.	1	0	27		0	0		15
87.	1	0	22		0	0		17
88.	1	1	19		0	0		12
89.	1	1	28		0	0		18
90.	1	0	28		0	0		18
91.	1	1	26		0	0		19
92.	1	0	37		0	0		15
93.	1	0	18		0	0		11
94.	1	1	23		0	0		13
95.	1	0	40		0	0		18
96.	1	0	24		0	0		13
97.	1	1	39		0	0		14
98.	1	0	39		0	0		17
99.	1	1	23		0	0		17
100.	1	1	23		0	0		17
101.	1	0	46		0	0		13
102.	1	0	20		0	0		13
103.	1	1	26		0	0		20
104.	1	1	21		0	0		14
105.	1	1	39		0	0		21
107.	1	1	47		0	0		17
108.	1	0	30		0	0		18
109.	1	0	25		0	0		17
110.	1	1	31		0	0		18
111.	1	0	33		0	0		20
112.	1	0	44		0	0		17
113.	1	0	36		0	0		18.5
114.	1	1	38		0	0		18
115.	1	1	25		0	0		17
116.	1	0	38		0	0		17
117.	1	0	23		0	0		16
118.	1	1	47		0	0		16
119.	1	0	39		0	0		21
120.	1	1	24		0	0		17
121.	1	1	36		0	0		22
122.	1	1	20		0	0		12
123.	1	0	19		0	0		12
44.	2	1	41	11	30	73.1707	Retinal detachment	16	x
47.	2	0	47	36	11	23.4043	Accident resulting in retinal detachment	15	x
72.	1	0	67		0	0		10	x
77.	1	0	54		0	0		15	x
106.	1	0	44		0	0		11	x
124.	1	1	36		0	0		17	x

## Sheet: BINARY RESPONSES
ID	Sightedness	Sex of listener	Age of listener	Sight loss duration (years)	Sight loss duration (% of life)	Voice Pair	Difficulty	Pair_order	Pair_response	Accuracy (Correct=1)
1.	3	0	44	42.5	96.5	7	High	4609-4523	4523	0
1.	3	0	44	42.5	96.5	8	High	4555-4513	4555	0
1.	3	0	44	42.5	96.5	9	High	4560-4529	4529	0
1.	3	0	44	42.5	96.5	10	High	4579-4633	4633	0
1.	3	0	44	42.5	96.5	6	High	4536-4629	4536	0
1.	3	0	44	42.5	96.5	11	Intermediate	4592-4515	4515	1
1.	3	0	44	42.5	96.5	1	Low	4633-4560	4633	1
1.	3	0	44	42.5	96.5	2	Low	4634-4609	4634	1
1.	3	0	44	42.5	96.5	3	Low	4484-4560	4484	1
1.	3	0	44	42.5	96.5	4	Low	4484-4629	4484	1
1.	3	0	44	42.5	96.5	5	Low	4529-4634	4634	1
1.	3	0	44	42.5	96.5	12	Intermediate	4515-4464	4464	1
1.	3	0	44	42.5	96.5	13	Intermediate	4551-4531	4531	1
1.	3	0	44	42.5	96.5	14	Intermediate	4452-4649	4452	1
1.	3	0	44	42.5	96.5	15	Intermediate	4592-4649	4649	1
2.	3	1	23	21.5	93.5	2	Low	4609-4634	4609	0
2.	3	1	23	21.5	93.5	5	Low	4634-4529	4529	0
2.	3	1	23	21.5	93.5	8	High	4513-4555	4555	0
2.	3	1	23	21.5	93.5	12	Intermediate	4515-4464	4515	0
2.	3	1	23	21.5	93.5	13	Intermediate	4531-4551	4551	0
2.	3	1	23	21.5	93.5	6	High	4536-4629	4536	0
2.	3	1	23	21.5	93.5	11	Intermediate	4515-4592	4515	1
2.	3	1	23	21.5	93.5	1	Low	4560-4633	4633	1
2.	3	1	23	21.5	93.5	3	Low	4560-4484	4484	1
2.	3	1	23	21.5	93.5	4	Low	4629-4484	4484	1
2.	3	1	23	21.5	93.5	7	High	4523-4609	4609	1
2.	3	1	23	21.5	93.5	9	High	4529-4560	4560	1
2.	3	1	23	21.5	93.5	10	High	4579-4633	4579	1
2.	3	1	23	21.5	93.5	14	Intermediate	4452-4649	4452	1
2.	3	1	23	21.5	93.5	15	Intermediate	4592-4649	4649	1
3.	3	0	32	32	100	7	High	4609-4523	4523	0
3.	3	0	32	32	100	8	High	4555-4513	4555	0
3.	3	0	32	32	100	9	High	4529-4560	4529	0
3.	3	0	32	32	100	10	High	4579-4633	4633	0
3.	3	0	32	32	100	12	Intermediate	4515-4464	4515	0
3.	3	0	32	32	100	13	Intermediate	4531-4551	4551	0
3.	3	0	32	32	100	14	Intermediate	4649-4452	4649	0
3.	3	0	32	32	100	15	Intermediate	4649-4592	4592	0
3.	3	0	32	32	100	6	High	4629-4536	4536	0
3.	3	0	32	32	100	11	Intermediate	4592-4515	4592	0
3.	3	0	32	32	100	1	Low	4560-4633	4633	1
3.	3	0	32	32	100	2	Low	4634-4609	4634	1
3.	3	0	32	32	100	3	Low	4484-4560	4484	1
3.	3	0	32	32	100	4	Low	4484-4629	4484	1
3.	3	0	32	32	100	5	Low	4634-4529	4634	1
4.	3	0	59	59	100	5	Low	4529-4634	4529	0
4.	3	0	59	59	100	7	High	4523-4609	4523	0
4.	3	0	59	59	100	8	High	4555-4513	4555	0
4.	3	0	59	59	100	9	High	4560-4529	4529	0
4.	3	0	59	59	100	10	High	4579-4633	4633	0
4.	3	0	59	59	100	12	Intermediate	4515-4464	4515	0
4.	3	0	59	59	100	13	Intermediate	4531-4551	4551	0
4.	3	0	59	59	100	14	Intermediate	4452-4649	4649	0
4.	3	0	59	59	100	15	Intermediate	4592-4649	4592	0
4.	3	0	59	59	100	6	High	4629-4536	4536	0
4.	3	0	59	59	100	11	Intermediate	4592-4515	4515	1
4.	3	0	59	59	100	1	Low	4633-4560	4633	1
4.	3	0	59	59	100	2	Low	4634-4609	4634	1
4.	3	0	59	59	100	3	Low	4560-4484	4484	1
4.	3	0	59	59	100	4	Low	4484-4629	4484	1
6.	3	1	33	33	100	1	Low	4560-4633	4560	0
6.	3	1	33	33	100	7	High	4609-4523	4523	0
6.	3	1	33	33	100	9	High	4560-4529	4529	0
6.	3	1	33	33	100	10	High	4579-4633	4633	0
6.	3	1	33	33	100	12	Intermediate	4464-4515	4515	0
6.	3	1	33	33	100	14	Intermediate	4649-4452	4649	0
6.	3	1	33	33	100	6	High	4536-4629	4536	0
6.	3	1	33	33	100	11	Intermediate	4515-4592	4592	0
6.	3	1	33	33	100	2	Low	4634-4609	4634	1
6.	3	1	33	33	100	3	Low	4560-4484	4484	1
6.	3	1	33	33	100	4	Low	4629-4484	4484	1
6.	3	1	33	33	100	5	Low	4634-4529	4634	1
6.	3	1	33	33	100	8	High	4555-4513	4513	1
6.	3	1	33	33	100	13	Intermediate	4531-4551	4531	1
6.	3	1	33	33	100	15	Intermediate	4592-4649	4649	1
7.	3	0	28	28	100	3	Low	4484-4560	4560	0
7.	3	0	28	28	100	7	High	4609-4523	4523	0
7.	3	0	28	28	100	8	High	4513-4555	4555	0
7.	3	0	28	28	100	9	High	4529-4560	4529	0
7.	3	0	28	28	100	10	High	4579-4633	4633	0
7.	3	0	28	28	100	13	Intermediate	4551-4531	4551	0
7.	3	0	28	28	100	14	Intermediate	4452-4649	4649	0
7.	3	0	28	28	100	6	High	4629-4536	4629	1
7.	3	0	28	28	100	11	Intermediate	4592-4515	4592	0
7.	3	0	28	28	100	1	Low	4560-4633	4633	1
7.	3	0	28	28	100	2	Low	4609-4634	4634	1
7.	3	0	28	28	100	4	Low	4629-4484	4484	1
7.	3	0	28	28	100	5	Low	4529-4634	4634	1
7.	3	0	28	28	100	12	Intermediate	4464-4515	4464	1
7.	3	0	28	28	100	15	Intermediate	4592-4649	4649	1
8.	3	1	34	34	100	3	Low	4484-4560	4560	0
8.	3	1	34	34	100	8	High	4513-4555	4555	0
8.	3	1	34	34	100	10	High	4633-4579	4633	0
8.	3	1	34	34	100	12	Intermediate	4515-4464	4515	0
8.	3	1	34	34	100	13	Intermediate	4531-4551	4551	0
8.	3	1	34	34	100	15	Intermediate	4592-4649	4592	0
8.	3	1	34	34	100	6	High	4536-4629	4536	0
8.	3	1	34	34	100	11	Intermediate	4592-4515	4592	0
8.	3	1	34	34	100	1	Low	4560-4633	4633	1
8.	3	1	34	34	100	2	Low	4634-4609	4634	1
8.	3	1	34	34	100	4	Low	4629-4484	4484	1
8.	3	1	34	34	100	5	Low	4634-4529	4634	1
8.	3	1	34	34	100	7	High	4609-4523	4609	1
8.	3	1	34	34	100	9	High	4529-4560	4560	1
8.	3	1	34	34	100	14	Intermediate	4649-4452	4452	1
9.	3	0	42	42	100	7	High	4523-4609	4523	0
9.	3	0	42	42	100	8	High	4513-4555	4555	0
9.	3	0	42	42	100	9	High	4529-4560	4529	0
9.	3	0	42	42	100	10	High	4579-4633	4633	0
9.	3	0	42	42	100	12	Intermediate	4464-4515	4515	0
9.	3	0	42	42	100	14	Intermediate	4649-4452	4649	0
9.	3	0	42	42	100	6	High	4629-4536	4536	0
9.	3	0	42	42	100	11	Intermediate	4592-4515	4592	0
9.	3	0	42	42	100	1	Low	4560-4633	4633	1
9.	3	0	42	42	100	2	Low	4609-4634	4634	1
9.	3	0	42	42	100	3	Low	4484-4560	4484	1
9.	3	0	42	42	100	4	Low	4629-4484	4484	1
9.	3	0	42	42	100	5	Low	4634-4529	4634	1
9.	3	0	42	42	100	13	Intermediate	4531-4551	4531	1
9.	3	0	42	42	100	15	Intermediate	4592-4649	4649	1
10.	3	1	44	44	100	7	High	4609-4523	4523	0
10.	3	1	44	44	100	8	High	4555-4513	4555	0
10.	3	1	44	44	100	9	High	4560-4529	4529	0
10.	3	1	44	44	100	10	High	4579-4633	4633	0
10.	3	1	44	44	100	13	Intermediate	4551-4531	4551	0
10.	3	1	44	44	100	14	Intermediate	4452-4649	4649	0
10.	3	1	44	44	100	15	Intermediate	4649-4592	4592	0
10.	3	1	44	44	100	6	High	4536-4629	4536	0
10.	3	1	44	44	100	11	Intermediate	4592-4515	4592	0
10.	3	1	44	44	100	1	Low	4633-4560	4633	1
10.	3	1	44	44	100	2	Low	4634-4609	4634	1
10.	3	1	44	44	100	3	Low	4484-4560	4484	1
10.	3	1	44	44	100	4	Low	4629-4484	4484	1
10.	3	1	44	44	100	5	Low	4529-4634	4634	1
10.	3	1	44	44	100	12	Intermediate	4464-4515	4464	1
11.	3	1	27	27	100	7	High	4523-4609	4523	0
11.	3	1	27	27	100	8	High	4513-4555	4555	0
11.	3	1	27	27	100	9	High	4529-4560	4529	0
11.	3	1	27	27	100	10	High	4633-4579	4633	0
11.	3	1	27	27	100	13	Intermediate	4531-4551	4551	0
11.	3	1	27	27	100	14	Intermediate	4452-4649	4649	0
11.	3	1	27	27	100	15	Intermediate	4649-4592	4592	0
11.	3	1	27	27	100	6	High	4536-4629	4536	0
11.	3	1	27	27	100	11	Intermediate	4515-4592	4592	0
11.	3	1	27	27	100	1	Low	4633-4560	4633	1
11.	3	1	27	27	100	2	Low	4634-4609	4634	1
11.	3	1	27	27	100	3	Low	4560-4484	4484	1
11.	3	1	27	27	100	4	Low	4629-4484	4484	1
11.	3	1	27	27	100	5	Low	4529-4634	4634	1
11.	3	1	27	27	100	12	Intermediate	4464-4515	4464	1
12.	3	1	38	38	100	1	Low	4633-4560	4560	0
12.	3	1	38	38	100	3	Low	4484-4560	4560	0
12.	3	1	38	38	100	4	Low	4484-4629	4629	0
12.	3	1	38	38	100	10	High	4579-4633	4633	0
12.	3	1	38	38	100	13	Intermediate	4551-4531	4551	0
12.	3	1	38	38	100	15	Intermediate	4592-4649	4592	0
12.	3	1	38	38	100	6	High	4629-4536	4629	1
12.	3	1	38	38	100	11	Intermediate	4515-4592	4592	0
12.	3	1	38	38	100	2	Low	4634-4609	4634	1
12.	3	1	38	38	100	5	Low	4529-4634	4634	1
12.	3	1	38	38	100	7	High	4609-4523	4609	1
12.	3	1	38	38	100	8	High	4555-4513	4513	1
12.	3	1	38	38	100	9	High	4560-4529	4560	1
12.	3	1	38	38	100	12	Intermediate	4464-4515	4464	1
12.	3	1	38	38	100	14	Intermediate	4452-4649	4452	1
13.	3	1	34	34	100	7	High	4523-4609	4523	0
13.	3	1	34	34	100	9	High	4560-4529	4529	0
13.	3	1	34	34	100	10	High	4633-4579	4633	0
13.	3	1	34	34	100	14	Intermediate	4649-4452	4649	0
13.	3	1	34	34	100	15	Intermediate	4592-4649	4592	0
13.	3	1	34	34	100	6	High	4536-4629	4536	0
13.	3	1	34	34	100	11	Intermediate	4515-4592	4592	0
13.	3	1	34	34	100	1	Low	4633-4560	4633	1
13.	3	1	34	34	100	2	Low	4609-4634	4634	1
13.	3	1	34	34	100	3	Low	4560-4484	4484	1
13.	3	1	34	34	100	4	Low	4629-4484	4484	1
13.	3	1	34	34	100	5	Low	4529-4634	4634	1
13.	3	1	34	34	100	8	High	4555-4513	4513	1
13.	3	1	34	34	100	12	Intermediate	4515-4464	4464	1
13.	3	1	34	34	100	13	Intermediate	4551-4531	4531	1
14.	3	0	34	34	100	7	High	4609-4523	4523	0
14.	3	0	34	34	100	8	High	4513-4555	4555	0
14.	3	0	34	34	100	9	High	4529-4560	4529	0
14.	3	0	34	34	100	10	High	4633-4579	4633	0
14.	3	0	34	34	100	13	Intermediate	4531-4551	4551	0
14.	3	0	34	34	100	14	Intermediate	4649-4452	4649	0
14.	3	0	34	34	100	6	High	4629-4536	4536	0
14.	3	0	34	34	100	11	Intermediate	4592-4515	4592	0
14.	3	0	34	34	100	1	Low	4560-4633	4633	1
14.	3	0	34	34	100	2	Low	4609-4634	4634	1
14.	3	0	34	34	100	3	Low	4484-4560	4484	1
14.	3	0	34	34	100	4	Low	4484-4629	4484	1
14.	3	0	34	34	100	5	Low	4529-4634	4634	1
14.	3	0	34	34	100	12	Intermediate	4464-4515	4464	1
14.	3	0	34	34	100	15	Intermediate	4649-4592	4649	1
15.	3	0	37	37	100	7	High	4609-4523	4523	0
15.	3	0	37	37	100	8	High	4513-4555	4555	0
15.	3	0	37	37	100	9	High	4560-4529	4529	0
15.	3	0	37	37	100	10	High	4633-4579	4633	0
15.	3	0	37	37	100	14	Intermediate	4649-4452	4649	0
15.	3	0	37	37	100	15	Intermediate	4649-4592	4592	0
15.	3	0	37	37	100	6	High	4536-4629	4536	0
15.	3	0	37	37	100	11	Intermediate	4592-4515	4592	0
15.	3	0	37	37	100	1	Low	4633-4560	4633	1
15.	3	0	37	37	100	2	Low	4634-4609	4634	1
15.	3	0	37	37	100	3	Low	4560-4484	4484	1
15.	3	0	37	37	100	4	Low	4629-4484	4484	1
15.	3	0	37	37	100	5	Low	4529-4634	4634	1
15.	3	0	37	37	100	12	Intermediate	4464-4515	4464	1
15.	3	0	37	37	100	13	Intermediate	4531-4551	4531	1
16.	3	0	44	44	100	1	Low	4560-4633	4560	0
16.	3	0	44	44	100	2	Low	4634-4609	4609	0
16.	3	0	44	44	100	3	Low	4560-4484	4560	0
16.	3	0	44	44	100	4	Low	4629-4484	4629	0
16.	3	0	44	44	100	5	Low	4634-4529	4529	0
16.	3	0	44	44	100	8	High	4555-4513	4555	0
16.	3	0	44	44	100	6	High	4536-4629	4536	0
16.	3	0	44	44	100	11	Intermediate	4592-4515	4515	1
16.	3	0	44	44	100	7	High	4609-4523	4609	1
16.	3	0	44	44	100	9	High	4529-4560	4560	1
16.	3	0	44	44	100	10	High	4579-4633	4579	1
16.	3	0	44	44	100	12	Intermediate	4515-4464	4464	1
16.	3	0	44	44	100	13	Intermediate	4551-4531	4531	1
16.	3	0	44	44	100	14	Intermediate	4649-4452	4452	1
16.	3	0	44	44	100	15	Intermediate	4592-4649	4649	1
17.	3	0	23	23	100	1	Low	4560-4633	4560	0
17.	3	0	23	23	100	2	Low	4634-4609	4609	0
17.	3	0	23	23	100	3	Low	4560-4484	4560	0
17.	3	0	23	23	100	4	Low	4629-4484	4629	0
17.	3	0	23	23	100	5	Low	4634-4529	4529	0
17.	3	0	23	23	100	7	High	4523-4609	4523	0
17.	3	0	23	23	100	13	Intermediate	4531-4551	4551	0
17.	3	0	23	23	100	14	Intermediate	4649-4452	4649	0
17.	3	0	23	23	100	6	High	4536-4629	4629	1
17.	3	0	23	23	100	11	Intermediate	4515-4592	4515	1
17.	3	0	23	23	100	8	High	4555-4513	4513	1
17.	3	0	23	23	100	9	High	4560-4529	4560	1
17.	3	0	23	23	100	10	High	4579-4633	4579	1
17.	3	0	23	23	100	12	Intermediate	4515-4464	4464	1
17.	3	0	23	23	100	15	Intermediate	4649-4592	4649	1
18.	3	1	38	38	100	2	Low	4634-4609	4609	0
18.	3	1	38	38	100	7	High	4609-4523	4523	0
18.	3	1	38	38	100	8	High	4555-4513	4555	0
18.	3	1	38	38	100	9	High	4560-4529	4529	0
18.	3	1	38	38	100	10	High	4633-4579	4633	0
18.	3	1	38	38	100	13	Intermediate	4531-4551	4551	0
18.	3	1	38	38	100	14	Intermediate	4452-4649	4649	0
18.	3	1	38	38	100	6	High	4536-4629	4536	0
18.	3	1	38	38	100	11	Intermediate	4592-4515	4515	1
18.	3	1	38	38	100	1	Low	4633-4560	4633	1
18.	3	1	38	38	100	3	Low	4560-4484	4484	1
18.	3	1	38	38	100	4	Low	4484-4629	4484	1
18.	3	1	38	38	100	5	Low	4529-4634	4634	1
18.	3	1	38	38	100	12	Intermediate	4464-4515	4464	1
18.	3	1	38	38	100	15	Intermediate	4649-4592	4649	1
19.	3	0	28	28	100	7	High	4523-4609	4523	0
19.	3	0	28	28	100	8	High	4555-4513	4555	0
19.	3	0	28	28	100	9	High	4560-4529	4529	0
19.	3	0	28	28	100	10	High	4633-4579	4633	0
19.	3	0	28	28	100	12	Intermediate	4464-4515	4515	0
19.	3	0	28	28	100	14	Intermediate	4649-4452	4649	0
19.	3	0	28	28	100	6	High	4536-4629	4536	0
19.	3	0	28	28	100	11	Intermediate	4592-4515	4592	0
19.	3	0	28	28	100	1	Low	4560-4633	4633	1
19.	3	0	28	28	100	2	Low	4634-4609	4634	1
19.	3	0	28	28	100	3	Low	4484-4560	4484	1
19.	3	0	28	28	100	4	Low	4484-4629	4484	1
19.	3	0	28	28	100	5	Low	4529-4634	4634	1
19.	3	0	28	28	100	13	Intermediate	4551-4531	4531	1
19.	3	0	28	28	100	15	Intermediate	4592-4649	4649	1
20.	3	1	30	28	93.3333	2	Low	4634-4609	4609	0
20.	3	1	30	28	93.3333	5	Low	4529-4634	4529	0
20.	3	1	30	28	93.3333	8	High	4555-4513	4555	0
20.	3	1	30	28	93.3333	9	High	4560-4529	4529	0
20.	3	1	30	28	93.3333	12	Intermediate	4464-4515	4515	0
20.	3	1	30	28	93.3333	14	Intermediate	4649-4452	4649	0
20.	3	1	30	28	93.3333	6	High	4629-4536	4536	0
20.	3	1	30	28	93.3333	11	Intermediate	4515-4592	4515	1
20.	3	1	30	28	93.3333	1	Low	4560-4633	4633	1
20.	3	1	30	28	93.3333	3	Low	4560-4484	4484	1
20.	3	1	30	28	93.3333	4	Low	4629-4484	4484	1
20.	3	1	30	28	93.3333	7	High	4523-4609	4609	1
20.	3	1	30	28	93.3333	10	High	4579-4633	4579	1
20.	3	1	30	28	93.3333	13	Intermediate	4551-4531	4531	1
20.	3	1	30	28	93.3333	15	Intermediate	4649-4592	4649	1
21.	3	1	50	50	100	7	High	4523-4609	4523	0
21.	3	1	50	50	100	8	High	4555-4513	4555	0
21.	3	1	50	50	100	9	High	4529-4560	4529	0
21.	3	1	50	50	100	10	High	4633-4579	4633	0
21.	3	1	50	50	100	12	Intermediate	4515-4464	4515	0
21.	3	1	50	50	100	6	High	4536-4629	4536	0
21.	3	1	50	50	100	11	Intermediate	4592-4515	4592	0
21.	3	1	50	50	100	1	Low	4560-4633	4633	1
21.	3	1	50	50	100	2	Low	4609-4634	4634	1
21.	3	1	50	50	100	3	Low	4560-4484	4484	1
21.	3	1	50	50	100	4	Low	4629-4484	4484	1
21.	3	1	50	50	100	5	Low	4529-4634	4634	1
21.	3	1	50	50	100	13	Intermediate	4531-4551	4531	1
21.	3	1	50	50	100	14	Intermediate	4452-4649	4452	1
21.	3	1	50	50	100	15	Intermediate	4592-4649	4649	1
22.	3	0	31	31	100	3	Low	4484-4560	4560	0
22.	3	0	31	31	100	4	Low	4484-4629	4629	0
22.	3	0	31	31	100	8	High	4555-4513	4555	0
22.	3	0	31	31	100	10	High	4633-4579	4633	0
22.	3	0	31	31	100	12	Intermediate	4464-4515	4515	0
22.	3	0	31	31	100	13	Intermediate	4531-4551	4551	0
22.	3	0	31	31	100	14	Intermediate	4649-4452	4649	0
22.	3	0	31	31	100	15	Intermediate	4592-4649	4592	0
22.	3	0	31	31	100	6	High	4629-4536	4536	0
22.	3	0	31	31	100	11	Intermediate	4515-4592	4515	1
22.	3	0	31	31	100	1	Low	4633-4560	4633	1
22.	3	0	31	31	100	2	Low	4609-4634	4634	1
22.	3	0	31	31	100	5	Low	4529-4634	4634	1
22.	3	0	31	31	100	7	High	4523-4609	4609	1
22.	3	0	31	31	100	9	High	4529-4560	4560	1
23.	3	1	37	37	100	8	High	4513-4555	4555	0
23.	3	1	37	37	100	10	High	4633-4579	4633	0
23.	3	1	37	37	100	6	High	4629-4536	4536	0
23.	3	1	37	37	100	11	Intermediate	4592-4515	4515	1
23.	3	1	37	37	100	1	Low	4560-4633	4633	1
23.	3	1	37	37	100	2	Low	4609-4634	4634	1
23.	3	1	37	37	100	3	Low	4560-4484	4484	1
23.	3	1	37	37	100	4	Low	4484-4629	4484	1
23.	3	1	37	37	100	5	Low	4529-4634	4634	1
23.	3	1	37	37	100	7	High	4523-4609	4609	1
23.	3	1	37	37	100	9	High	4529-4560	4560	1
23.	3	1	37	37	100	12	Intermediate	4515-4464	4464	1
23.	3	1	37	37	100	13	Intermediate	4531-4551	4531	1
23.	3	1	37	37	100	14	Intermediate	4452-4649	4452	1
23.	3	1	37	37	100	15	Intermediate	4649-4592	4649	1
24.	3	1	19	19	100	1	Low	4560-4633	4560	0
24.	3	1	19	19	100	2	Low	4634-4609	4609	0
24.	3	1	19	19	100	3	Low	4560-4484	4560	0
24.	3	1	19	19	100	4	Low	4484-4629	4629	0
24.	3	1	19	19	100	5	Low	4529-4634	4529	0
24.	3	1	19	19	100	7	High	4609-4523	4523	0
24.	3	1	19	19	100	6	High	4629-4536	4629	1
24.	3	1	19	19	100	11	Intermediate	4592-4515	4515	1
24.	3	1	19	19	100	8	High	4513-4555	4513	1
24.	3	1	19	19	100	9	High	4560-4529	4560	1
24.	3	1	19	19	100	10	High	4579-4633	4579	1
24.	3	1	19	19	100	12	Intermediate	4515-4464	4464	1
24.	3	1	19	19	100	13	Intermediate	4531-4551	4531	1
24.	3	1	19	19	100	14	Intermediate	4452-4649	4452	1
24.	3	1	19	19	100	15	Intermediate	4592-4649	4649	1
25.	3	1	17	17	100	1	Low	4560-4633	4560	0
25.	3	1	17	17	100	2	Low	4634-4609	4609	0
25.	3	1	17	17	100	5	Low	4529-4634	4529	0
25.	3	1	17	17	100	8	High	4555-4513	4555	0
25.	3	1	17	17	100	9	High	4560-4529	4529	0
25.	3	1	17	17	100	12	Intermediate	4464-4515	4515	0
25.	3	1	17	17	100	14	Intermediate	4649-4452	4649	0
25.	3	1	17	17	100	6	High	4629-4536	4629	1
25.	3	1	17	17	100	11	Intermediate	4592-4515	4515	1
25.	3	1	17	17	100	3	Low	4560-4484	4484	1
25.	3	1	17	17	100	4	Low	4484-4629	4484	1
25.	3	1	17	17	100	7	High	4523-4609	4609	1
25.	3	1	17	17	100	10	High	4579-4633	4579	1
25.	3	1	17	17	100	13	Intermediate	4551-4531	4531	1
25.	3	1	17	17	100	15	Intermediate	4649-4592	4649	1
26.	3	0	18	18	100	7	High	4609-4523	4523	0
26.	3	0	18	18	100	8	High	4513-4555	4555	0
26.	3	0	18	18	100	9	High	4560-4529	4529	0
26.	3	0	18	18	100	10	High	4579-4633	4633	0
26.	3	0	18	18	100	12	Intermediate	4464-4515	4515	0
26.	3	0	18	18	100	14	Intermediate	4649-4452	4649	0
26.	3	0	18	18	100	6	High	4629-4536	4536	0
26.	3	0	18	18	100	11	Intermediate	4592-4515	4592	0
26.	3	0	18	18	100	1	Low	4560-4633	4633	1
26.	3	0	18	18	100	2	Low	4634-4609	4634	1
26.	3	0	18	18	100	3	Low	4484-4560	4484	1
26.	3	0	18	18	100	4	Low	4484-4629	4484	1
26.	3	0	18	18	100	5	Low	4529-4634	4634	1
26.	3	0	18	18	100	13	Intermediate	4531-4551	4531	1
26.	3	0	18	18	100	15	Intermediate	4592-4649	4649	1
27.	3	1	25	25	100	2	Low	4634-4609	4609	0
27.	3	1	25	25	100	5	Low	4634-4529	4529	0
27.	3	1	25	25	100	7	High	4609-4523	4523	0
27.	3	1	25	25	100	8	High	4555-4513	4555	0
27.	3	1	25	25	100	9	High	4560-4529	4529	0
27.	3	1	25	25	100	14	Intermediate	4649-4452	4649	0
27.	3	1	25	25	100	6	High	4629-4536	4629	1
27.	3	1	25	25	100	11	Intermediate	4592-4515	4592	0
27.	3	1	25	25	100	1	Low	4633-4560	4633	1
27.	3	1	25	25	100	3	Low	4560-4484	4484	1
27.	3	1	25	25	100	4	Low	4484-4629	4484	1
27.	3	1	25	25	100	10	High	4633-4579	4579	1
27.	3	1	25	25	100	12	Intermediate	4515-4464	4464	1
27.	3	1	25	25	100	13	Intermediate	4531-4551	4531	1
27.	3	1	25	25	100	15	Intermediate	4649-4592	4649	1
28.	3	0	40	40	100	7	High	4609-4523	4523	0
28.	3	0	40	40	100	8	High	4555-4513	4555	0
28.	3	0	40	40	100	9	High	4560-4529	4529	0
28.	3	0	40	40	100	10	High	4633-4579	4633	0
28.	3	0	40	40	100	12	Intermediate	4464-4515	4515	0
28.	3	0	40	40	100	14	Intermediate	4452-4649	4649	0
28.	3	0	40	40	100	6	High	4536-4629	4536	0
28.	3	0	40	40	100	11	Intermediate	4515-4592	4515	1
28.	3	0	40	40	100	1	Low	4633-4560	4633	1
28.	3	0	40	40	100	2	Low	4634-4609	4634	1
28.	3	0	40	40	100	3	Low	4560-4484	4484	1
28.	3	0	40	40	100	4	Low	4484-4629	4484	1
28.	3	0	40	40	100	5	Low	4529-4634	4634	1
28.	3	0	40	40	100	13	Intermediate	4531-4551	4531	1
28.	3	0	40	40	100	15	Intermediate	4649-4592	4649	1
29.	3	0	53	53	100	8	High	4555-4513	4555	0
29.	3	0	53	53	100	9	High	4529-4560	4529	0
29.	3	0	53	53	100	10	High	4633-4579	4633	0
29.	3	0	53	53	100	14	Intermediate	4452-4649	4649	0
29.	3	0	53	53	100	6	High	4536-4629	4536	0
29.	3	0	53	53	100	11	Intermediate	4515-4592	4592	0
29.	3	0	53	53	100	1	Low	4560-4633	4633	1
29.	3	0	53	53	100	2	Low	4634-4609	4634	1
29.	3	0	53	53	100	3	Low	4560-4484	4484	1
29.	3	0	53	53	100	4	Low	4484-4629	4484	1
29.	3	0	53	53	100	5	Low	4529-4634	4634	1
29.	3	0	53	53	100	7	High	4523-4609	4609	1
29.	3	0	53	53	100	12	Intermediate	4464-4515	4464	1
29.	3	0	53	53	100	13	Intermediate	4551-4531	4531	1
29.	3	0	53	53	100	15	Intermediate	4592-4649	4649	1
30.	3	1	31	31	100	2	Low	4634-4609	4609	0
30.	3	1	31	31	100	3	Low	4484-4560	4560	0
30.	3	1	31	31	100	5	Low	4529-4634	4529	0
30.	3	1	31	31	100	7	High	4523-4609	4523	0
30.	3	1	31	31	100	8	High	4555-4513	4555	0
30.	3	1	31	31	100	9	High	4560-4529	4529	0
30.	3	1	31	31	100	10	High	4633-4579	4633	0
30.	3	1	31	31	100	12	Intermediate	4464-4515	4515	0
30.	3	1	31	31	100	15	Intermediate	4649-4592	4592	0
30.	3	1	31	31	100	6	High	4536-4629	4536	0
30.	3	1	31	31	100	11	Intermediate	4515-4592	4592	0
30.	3	1	31	31	100	1	Low	4633-4560	4633	1
30.	3	1	31	31	100	4	Low	4484-4629	4484	1
30.	3	1	31	31	100	13	Intermediate	4531-4551	4531	1
30.	3	1	31	31	100	14	Intermediate	4649-4452	4452	1
31.	3	1	32	32	100	7	High	4523-4609	4523	0
31.	3	1	32	32	100	8	High	4555-4513	4555	0
31.	3	1	32	32	100	10	High	4633-4579	4633	0
31.	3	1	32	32	100	13	Intermediate	4551-4531	4551	0
31.	3	1	32	32	100	6	High	4536-4629	4536	0
31.	3	1	32	32	100	11	Intermediate	4592-4515	4592	0
31.	3	1	32	32	100	1	Low	4560-4633	4633	1
31.	3	1	32	32	100	2	Low	4634-4609	4634	1
31.	3	1	32	32	100	3	Low	4484-4560	4484	1
31.	3	1	32	32	100	4	Low	4629-4484	4484	1
31.	3	1	32	32	100	5	Low	4529-4634	4634	1
31.	3	1	32	32	100	9	High	4529-4560	4560	1
31.	3	1	32	32	100	12	Intermediate	4464-4515	4464	1
31.	3	1	32	32	100	14	Intermediate	4649-4452	4452	1
31.	3	1	32	32	100	15	Intermediate	4592-4649	4649	1
32.	3	0	41	41	100	4	Low	4629-4484	4629	0
32.	3	0	41	41	100	7	High	4523-4609	4523	0
32.	3	0	41	41	100	8	High	4513-4555	4555	0
32.	3	0	41	41	100	9	High	4560-4529	4529	0
32.	3	0	41	41	100	10	High	4579-4633	4633	0
32.	3	0	41	41	100	14	Intermediate	4452-4649	4649	0
32.	3	0	41	41	100	15	Intermediate	4592-4649	4592	0
32.	3	0	41	41	100	6	High	4629-4536	4629	1
32.	3	0	41	41	100	11	Intermediate	4515-4592	4592	0
32.	3	0	41	41	100	1	Low	4633-4560	4633	1
32.	3	0	41	41	100	2	Low	4634-4609	4634	1
32.	3	0	41	41	100	3	Low	4484-4560	4484	1
32.	3	0	41	41	100	5	Low	4634-4529	4634	1
32.	3	0	41	41	100	12	Intermediate	4464-4515	4464	1
32.	3	0	41	41	100	13	Intermediate	4531-4551	4531	1
33.	2	1	56	24	42.8571	2	Low	4609-4634	4609	0
33.	2	1	56	24	42.8571	3	Low	4484-4560	4560	0
33.	2	1	56	24	42.8571	10	High	4579-4633	4633	0
33.	2	1	56	24	42.8571	12	Intermediate	4464-4515	4515	0
33.	2	1	56	24	42.8571	14	Intermediate	4649-4452	4649	0
33.	2	1	56	24	42.8571	15	Intermediate	4592-4649	4592	0
33.	2	1	56	24	42.8571	6	High	4629-4536	4536	0
33.	2	1	56	24	42.8571	11	Intermediate	4592-4515	4515	1
33.	2	1	56	24	42.8571	1	Low	4560-4633	4633	1
33.	2	1	56	24	42.8571	4	Low	4629-4484	4484	1
33.	2	1	56	24	42.8571	5	Low	4634-4529	4634	1
33.	2	1	56	24	42.8571	7	High	4609-4523	4609	1
33.	2	1	56	24	42.8571	8	High	4513-4555	4513	1
33.	2	1	56	24	42.8571	9	High	4529-4560	4560	1
33.	2	1	56	24	42.8571	13	Intermediate	4531-4551	4531	1
34.	2	1	52	20	38.4615	2	Low	4634-4609	4609	0
34.	2	1	52	20	38.4615	7	High	4609-4523	4523	0
34.	2	1	52	20	38.4615	8	High	4513-4555	4555	0
34.	2	1	52	20	38.4615	9	High	4529-4560	4529	0
34.	2	1	52	20	38.4615	10	High	4579-4633	4633	0
34.	2	1	52	20	38.4615	6	High	4536-4629	4629	1
34.	2	1	52	20	38.4615	11	Intermediate	4592-4515	4592	0
34.	2	1	52	20	38.4615	1	Low	4633-4560	4633	1
34.	2	1	52	20	38.4615	3	Low	4560-4484	4484	1
34.	2	1	52	20	38.4615	4	Low	4484-4629	4484	1
34.	2	1	52	20	38.4615	5	Low	4634-4529	4634	1
34.	2	1	52	20	38.4615	12	Intermediate	4464-4515	4464	1
34.	2	1	52	20	38.4615	13	Intermediate	4531-4551	4531	1
34.	2	1	52	20	38.4615	14	Intermediate	4452-4649	4452	1
34.	2	1	52	20	38.4615	15	Intermediate	4649-4592	4649	1
35.	2	1	29	1.5	5.17241	7	High	4609-4523	4523	0
35.	2	1	29	1.5	5.17241	8	High	4555-4513	4555	0
35.	2	1	29	1.5	5.17241	10	High	4579-4633	4633	0
35.	2	1	29	1.5	5.17241	14	Intermediate	4452-4649	4649	0
35.	2	1	29	1.5	5.17241	15	Intermediate	4649-4592	4592	0
35.	2	1	29	1.5	5.17241	6	High	4536-4629	4629	1
35.	2	1	29	1.5	5.17241	11	Intermediate	4592-4515	4592	0
35.	2	1	29	1.5	5.17241	1	Low	4560-4633	4633	1
35.	2	1	29	1.5	5.17241	2	Low	4634-4609	4634	1
35.	2	1	29	1.5	5.17241	3	Low	4560-4484	4484	1
35.	2	1	29	1.5	5.17241	4	Low	4484-4629	4484	1
35.	2	1	29	1.5	5.17241	5	Low	4634-4529	4634	1
35.	2	1	29	1.5	5.17241	9	High	4529-4560	4560	1
35.	2	1	29	1.5	5.17241	12	Intermediate	4464-4515	4464	1
35.	2	1	29	1.5	5.17241	13	Intermediate	4551-4531	4531	1
36.	2	1	54	50	92.5926	1	Low	4633-4560	4560	0
36.	2	1	54	50	92.5926	2	Low	4634-4609	4609	0
36.	2	1	54	50	92.5926	3	Low	4560-4484	4560	0
36.	2	1	54	50	92.5926	8	High	4555-4513	4555	0
36.	2	1	54	50	92.5926	14	Intermediate	4452-4649	4649	0
36.	2	1	54	50	92.5926	15	Intermediate	4592-4649	4592	0
36.	2	1	54	50	92.5926	6	High	4536-4629	4536	0
36.	2	1	54	50	92.5926	11	Intermediate	4592-4515	4515	1
36.	2	1	54	50	92.5926	4	Low	4629-4484	4484	1
36.	2	1	54	50	92.5926	5	Low	4634-4529	4634	1
36.	2	1	54	50	92.5926	7	High	4523-4609	4609	1
36.	2	1	54	50	92.5926	9	High	4529-4560	4560	1
36.	2	1	54	50	92.5926	10	High	4633-4579	4579	1
36.	2	1	54	50	92.5926	12	Intermediate	4515-4464	4464	1
36.	2	1	54	50	92.5926	13	Intermediate	4531-4551	4531	1
37.	2	1	47	17	36.1702	4	Low	4484-4629	4629	0
37.	2	1	47	17	36.1702	7	High	4523-4609	4523	0
37.	2	1	47	17	36.1702	8	High	4513-4555	4555	0
37.	2	1	47	17	36.1702	9	High	4529-4560	4529	0
37.	2	1	47	17	36.1702	10	High	4633-4579	4633	0
37.	2	1	47	17	36.1702	12	Intermediate	4464-4515	4515	0
37.	2	1	47	17	36.1702	14	Intermediate	4452-4649	4649	0
37.	2	1	47	17	36.1702	6	High	4536-4629	4629	1
37.	2	1	47	17	36.1702	11	Intermediate	4592-4515	4592	0
37.	2	1	47	17	36.1702	1	Low	4633-4560	4633	1
37.	2	1	47	17	36.1702	2	Low	4634-4609	4634	1
37.	2	1	47	17	36.1702	3	Low	4484-4560	4484	1
37.	2	1	47	17	36.1702	5	Low	4634-4529	4634	1
37.	2	1	47	17	36.1702	13	Intermediate	4531-4551	4531	1
37.	2	1	47	17	36.1702	15	Intermediate	4592-4649	4649	1
38.	2	0	56	28	50	1	Low	4560-4633	4560	0
38.	2	0	56	28	50	2	Low	4609-4634	4609	0
38.	2	0	56	28	50	3	Low	4560-4484	4560	0
38.	2	0	56	28	50	4	Low	4629-4484	4629	0
38.	2	0	56	28	50	5	Low	4529-4634	4529	0
38.	2	0	56	28	50	9	High	4529-4560	4529	0
38.	2	0	56	28	50	6	High	4629-4536	4536	0
38.	2	0	56	28	50	11	Intermediate	4592-4515	4515	1
38.	2	0	56	28	50	7	High	4609-4523	4609	1
38.	2	0	56	28	50	8	High	4555-4513	4513	1
38.	2	0	56	28	50	10	High	4633-4579	4579	1
38.	2	0	56	28	50	12	Intermediate	4464-4515	4464	1
38.	2	0	56	28	50	13	Intermediate	4551-4531	4531	1
38.	2	0	56	28	50	14	Intermediate	4452-4649	4452	1
38.	2	0	56	28	50	15	Intermediate	4649-4592	4649	1
39.	2	0	64	22	34.375	3	Low	4484-4560	4560	0
39.	2	0	64	22	34.375	5	Low	4529-4634	4529	0
39.	2	0	64	22	34.375	8	High	4555-4513	4555	0
39.	2	0	64	22	34.375	10	High	4579-4633	4633	0
39.	2	0	64	22	34.375	12	Intermediate	4464-4515	4515	0
39.	2	0	64	22	34.375	13	Intermediate	4551-4531	4551	0
39.	2	0	64	22	34.375	14	Intermediate	4452-4649	4649	0
39.	2	0	64	22	34.375	6	High	4629-4536	4536	0
39.	2	0	64	22	34.375	11	Intermediate	4592-4515	4515	1
39.	2	0	64	22	34.375	1	Low	4633-4560	4633	1
39.	2	0	64	22	34.375	2	Low	4609-4634	4634	1
39.	2	0	64	22	34.375	4	Low	4484-4629	4484	1
39.	2	0	64	22	34.375	7	High	4523-4609	4609	1
39.	2	0	64	22	34.375	9	High	4529-4560	4560	1
39.	2	0	64	22	34.375	15	Intermediate	4592-4649	4649	1
40.	2	1	50	2	4	1	Low	4560-4633	4560	0
40.	2	1	50	2	4	3	Low	4484-4560	4560	0
40.	2	1	50	2	4	4	Low	4484-4629	4629	0
40.	2	1	50	2	4	10	High	4579-4633	4633	0
40.	2	1	50	2	4	12	Intermediate	4464-4515	4515	0
40.	2	1	50	2	4	15	Intermediate	4592-4649	4592	0
40.	2	1	50	2	4	6	High	4629-4536	4629	1
40.	2	1	50	2	4	11	Intermediate	4592-4515	4592	0
40.	2	1	50	2	4	2	Low	4609-4634	4634	1
40.	2	1	50	2	4	5	Low	4634-4529	4634	1
40.	2	1	50	2	4	7	High	4609-4523	4609	1
40.	2	1	50	2	4	8	High	4555-4513	4513	1
40.	2	1	50	2	4	9	High	4560-4529	4560	1
40.	2	1	50	2	4	13	Intermediate	4531-4551	4531	1
40.	2	1	50	2	4	14	Intermediate	4649-4452	4452	1
41.	2	1	56	3.5	6.25	1	Low	4633-4560	4560	0
41.	2	1	56	3.5	6.25	8	High	4513-4555	4555	0
41.	2	1	56	3.5	6.25	9	High	4560-4529	4529	0
41.	2	1	56	3.5	6.25	10	High	4579-4633	4633	0
41.	2	1	56	3.5	6.25	12	Intermediate	4464-4515	4515	0
41.	2	1	56	3.5	6.25	13	Intermediate	4531-4551	4551	0
41.	2	1	56	3.5	6.25	14	Intermediate	4649-4452	4649	0
41.	2	1	56	3.5	6.25	6	High	4536-4629	4536	0
41.	2	1	56	3.5	6.25	11	Intermediate	4515-4592	4515	1
41.	2	1	56	3.5	6.25	2	Low	4634-4609	4634	1
41.	2	1	56	3.5	6.25	3	Low	4484-4560	4484	1
41.	2	1	56	3.5	6.25	4	Low	4484-4629	4484	1
41.	2	1	56	3.5	6.25	5	Low	4634-4529	4634	1
41.	2	1	56	3.5	6.25	7	High	4523-4609	4609	1
41.	2	1	56	3.5	6.25	15	Intermediate	4649-4592	4649	1
42.	2	0	26	22	84.6154	3	Low	4560-4484	4560	0
42.	2	0	26	22	84.6154	4	Low	4484-4629	4629	0
42.	2	0	26	22	84.6154	5	Low	4529-4634	4529	0
42.	2	0	26	22	84.6154	7	High	4609-4523	4523	0
42.	2	0	26	22	84.6154	9	High	4529-4560	4529	0
42.	2	0	26	22	84.6154	10	High	4633-4579	4633	0
42.	2	0	26	22	84.6154	15	Intermediate	4592-4649	4592	0
42.	2	0	26	22	84.6154	6	High	4536-4629	4536	0
42.	2	0	26	22	84.6154	11	Intermediate	4592-4515	4515	1
42.	2	0	26	22	84.6154	1	Low	4560-4633	4633	1
42.	2	0	26	22	84.6154	2	Low	4634-4609	4634	1
42.	2	0	26	22	84.6154	8	High	4555-4513	4513	1
42.	2	0	26	22	84.6154	12	Intermediate	4515-4464	4464	1
42.	2	0	26	22	84.6154	13	Intermediate	4551-4531	4531	1
42.	2	0	26	22	84.6154	14	Intermediate	4452-4649	4452	1
43.	2	1	61	34	55.7377	7	High	4609-4523	4523	0
43.	2	1	61	34	55.7377	9	High	4560-4529	4529	0
43.	2	1	61	34	55.7377	10	High	4579-4633	4633	0
43.	2	1	61	34	55.7377	13	Intermediate	4531-4551	4551	0
43.	2	1	61	34	55.7377	14	Intermediate	4649-4452	4649	0
43.	2	1	61	34	55.7377	6	High	4536-4629	4536	0
43.	2	1	61	34	55.7377	11	Intermediate	4592-4515	4592	0
43.	2	1	61	34	55.7377	1	Low	4633-4560	4633	1
43.	2	1	61	34	55.7377	2	Low	4609-4634	4634	1
43.	2	1	61	34	55.7377	3	Low	4484-4560	4484	1
43.	2	1	61	34	55.7377	4	Low	4484-4629	4484	1
43.	2	1	61	34	55.7377	5	Low	4529-4634	4634	1
43.	2	1	61	34	55.7377	8	High	4513-4555	4513	1
43.	2	1	61	34	55.7377	12	Intermediate	4464-4515	4464	1
43.	2	1	61	34	55.7377	15	Intermediate	4649-4592	4649	1
46.	2	0	36	12	33.3333	2	Low	4609-4634	4609	0
46.	2	0	36	12	33.3333	5	Low	4634-4529	4529	0
46.	2	0	36	12	33.3333	7	High	4609-4523	4523	0
46.	2	0	36	12	33.3333	8	High	4555-4513	4555	0
46.	2	0	36	12	33.3333	10	High	4579-4633	4633	0
46.	2	0	36	12	33.3333	13	Intermediate	4551-4531	4551	0
46.	2	0	36	12	33.3333	14	Intermediate	4452-4649	4649	0
46.	2	0	36	12	33.3333	6	High	4536-4629	4536	0
46.	2	0	36	12	33.3333	11	Intermediate	4515-4592	4592	0
46.	2	0	36	12	33.3333	1	Low	4633-4560	4633	1
46.	2	0	36	12	33.3333	3	Low	4484-4560	4484	1
46.	2	0	36	12	33.3333	4	Low	4484-4629	4484	1
46.	2	0	36	12	33.3333	9	High	4560-4529	4560	1
46.	2	0	36	12	33.3333	12	Intermediate	4515-4464	4464	1
46.	2	0	36	12	33.3333	15	Intermediate	4592-4649	4649	1
48.	2	0	56	10	17.8571	1	Low	4560-4633	4560	0
48.	2	0	56	10	17.8571	7	High	4523-4609	4523	0
48.	2	0	56	10	17.8571	8	High	4555-4513	4555	0
48.	2	0	56	10	17.8571	9	High	4529-4560	4529	0
48.	2	0	56	10	17.8571	10	High	4633-4579	4633	0
48.	2	0	56	10	17.8571	12	Intermediate	4515-4464	4515	0
48.	2	0	56	10	17.8571	14	Intermediate	4452-4649	4649	0
48.	2	0	56	10	17.8571	6	High	4629-4536	4536	0
48.	2	0	56	10	17.8571	11	Intermediate	4515-4592	4515	1
48.	2	0	56	10	17.8571	2	Low	4609-4634	4634	1
48.	2	0	56	10	17.8571	3	Low	4560-4484	4484	1
48.	2	0	56	10	17.8571	4	Low	4629-4484	4484	1
48.	2	0	56	10	17.8571	5	Low	4529-4634	4634	1
48.	2	0	56	10	17.8571	13	Intermediate	4551-4531	4531	1
48.	2	0	56	10	17.8571	15	Intermediate	4649-4592	4649	1
49.	2	0	40	24	60	2	Low	4609-4634	4609	0
49.	2	0	40	24	60	5	Low	4529-4634	4529	0
49.	2	0	40	24	60	8	High	4513-4555	4555	0
49.	2	0	40	24	60	9	High	4529-4560	4529	0
49.	2	0	40	24	60	10	High	4579-4633	4633	0
49.	2	0	40	24	60	13	Intermediate	4551-4531	4551	0
49.	2	0	40	24	60	14	Intermediate	4452-4649	4649	0
49.	2	0	40	24	60	6	High	4536-4629	4536	0
49.	2	0	40	24	60	11	Intermediate	4592-4515	4592	0
49.	2	0	40	24	60	1	Low	4560-4633	4633	1
49.	2	0	40	24	60	3	Low	4484-4560	4484	1
49.	2	0	40	24	60	4	Low	4629-4484	4484	1
49.	2	0	40	24	60	7	High	4609-4523	4609	1
49.	2	0	40	24	60	12	Intermediate	4515-4464	4464	1
49.	2	0	40	24	60	15	Intermediate	4649-4592	4649	1
50.	2	0	45	8	17.7778	1	Low	4633-4560	4560	0
50.	2	0	45	8	17.7778	5	Low	4634-4529	4529	0
50.	2	0	45	8	17.7778	7	High	4523-4609	4523	0
50.	2	0	45	8	17.7778	8	High	4513-4555	4555	0
50.	2	0	45	8	17.7778	10	High	4633-4579	4633	0
50.	2	0	45	8	17.7778	12	Intermediate	4464-4515	4515	0
50.	2	0	45	8	17.7778	13	Intermediate	4531-4551	4551	0
50.	2	0	45	8	17.7778	14	Intermediate	4452-4649	4649	0
50.	2	0	45	8	17.7778	15	Intermediate	4649-4592	4592	0
50.	2	0	45	8	17.7778	6	High	4629-4536	4536	0
50.	2	0	45	8	17.7778	11	Intermediate	4592-4515	4515	1
50.	2	0	45	8	17.7778	2	Low	4634-4609	4634	1
50.	2	0	45	8	17.7778	3	Low	4484-4560	4484	1
50.	2	0	45	8	17.7778	4	Low	4629-4484	4484	1
50.	2	0	45	8	17.7778	9	High	4529-4560	4560	1
51.	2	0	64	16	25	7	High	4523-4609	4523	0
51.	2	0	64	16	25	8	High	4555-4513	4555	0
51.	2	0	64	16	25	10	High	4579-4633	4633	0
51.	2	0	64	16	25	13	Intermediate	4551-4531	4551	0
51.	2	0	64	16	25	14	Intermediate	4452-4649	4649	0
51.	2	0	64	16	25	6	High	4629-4536	4536	0
51.	2	0	64	16	25	11	Intermediate	4592-4515	4592	0
51.	2	0	64	16	25	1	Low	4633-4560	4633	1
51.	2	0	64	16	25	2	Low	4634-4609	4634	1
51.	2	0	64	16	25	3	Low	4484-4560	4484	1
51.	2	0	64	16	25	4	Low	4484-4629	4484	1
51.	2	0	64	16	25	5	Low	4634-4529	4634	1
51.	2	0	64	16	25	9	High	4560-4529	4560	1
51.	2	0	64	16	25	12	Intermediate	4515-4464	4464	1
51.	2	0	64	16	25	15	Intermediate	4592-4649	4649	1
52.	2	0	53	5	9.43396	2	Low	4609-4634	4609	0
52.	2	0	53	5	9.43396	3	Low	4484-4560	4560	0
52.	2	0	53	5	9.43396	8	High	4555-4513	4555	0
52.	2	0	53	5	9.43396	9	High	4529-4560	4529	0
52.	2	0	53	5	9.43396	12	Intermediate	4515-4464	4515	0
52.	2	0	53	5	9.43396	13	Intermediate	4531-4551	4551	0
52.	2	0	53	5	9.43396	15	Intermediate	4649-4592	4592	0
52.	2	0	53	5	9.43396	6	High	4629-4536	4536	0
52.	2	0	53	5	9.43396	11	Intermediate	4515-4592	4592	0
52.	2	0	53	5	9.43396	1	Low	4633-4560	4633	1
52.	2	0	53	5	9.43396	4	Low	4484-4629	4484	1
52.	2	0	53	5	9.43396	5	Low	4529-4634	4634	1
52.	2	0	53	5	9.43396	7	High	4523-4609	4609	1
52.	2	0	53	5	9.43396	10	High	4579-4633	4579	1
52.	2	0	53	5	9.43396	14	Intermediate	4649-4452	4452	1
53.	2	0	60	40	66.6667	8	High	4513-4555	4555	0
53.	2	0	60	40	66.6667	9	High	4529-4560	4529	0
53.	2	0	60	40	66.6667	10	High	4579-4633	4633	0
53.	2	0	60	40	66.6667	14	Intermediate	4452-4649	4649	0
53.	2	0	60	40	66.6667	6	High	4629-4536	4536	0
53.	2	0	60	40	66.6667	11	Intermediate	4592-4515	4515	1
53.	2	0	60	40	66.6667	1	Low	4560-4633	4633	1
53.	2	0	60	40	66.6667	2	Low	4634-4609	4634	1
53.	2	0	60	40	66.6667	3	Low	4484-4560	4484	1
53.	2	0	60	40	66.6667	4	Low	4629-4484	4484	1
53.	2	0	60	40	66.6667	5	Low	4634-4529	4634	1
53.	2	0	60	40	66.6667	7	High	4609-4523	4609	1
53.	2	0	60	40	66.6667	12	Intermediate	4515-4464	4464	1
53.	2	0	60	40	66.6667	13	Intermediate	4531-4551	4531	1
53.	2	0	60	40	66.6667	15	Intermediate	4592-4649	4649	1
54.	2	0	57	15.5	27.193	1	Low	4560-4633	4560	0
54.	2	0	57	15.5	27.193	3	Low	4484-4560	4560	0
54.	2	0	57	15.5	27.193	7	High	4523-4609	4523	0
54.	2	0	57	15.5	27.193	14	Intermediate	4452-4649	4649	0
54.	2	0	57	15.5	27.193	6	High	4629-4536	4629	1
54.	2	0	57	15.5	27.193	11	Intermediate	4592-4515	4592	0
54.	2	0	57	15.5	27.193	2	Low	4634-4609	4634	1
54.	2	0	57	15.5	27.193	4	Low	4484-4629	4484	1
54.	2	0	57	15.5	27.193	5	Low	4634-4529	4634	1
54.	2	0	57	15.5	27.193	8	High	4513-4555	4513	1
54.	2	0	57	15.5	27.193	9	High	4529-4560	4560	1
54.	2	0	57	15.5	27.193	10	High	4579-4633	4579	1
54.	2	0	57	15.5	27.193	12	Intermediate	4464-4515	4464	1
54.	2	0	57	15.5	27.193	13	Intermediate	4551-4531	4531	1
54.	2	0	57	15.5	27.193	15	Intermediate	4592-4649	4649	1
55.	2	1	57	5	8.77193	2	Low	4634-4609	4609	0
55.	2	1	57	5	8.77193	5	Low	4529-4634	4529	0
55.	2	1	57	5	8.77193	7	High	4609-4523	4523	0
55.	2	1	57	5	8.77193	8	High	4513-4555	4555	0
55.	2	1	57	5	8.77193	9	High	4529-4560	4529	0
55.	2	1	57	5	8.77193	10	High	4579-4633	4633	0
55.	2	1	57	5	8.77193	12	Intermediate	4515-4464	4515	0
55.	2	1	57	5	8.77193	15	Intermediate	4649-4592	4592	0
55.	2	1	57	5	8.77193	6	High	4629-4536	4536	0
55.	2	1	57	5	8.77193	11	Intermediate	4592-4515	4515	1
55.	2	1	57	5	8.77193	1	Low	4560-4633	4633	1
55.	2	1	57	5	8.77193	3	Low	4484-4560	4484	1
55.	2	1	57	5	8.77193	4	Low	4629-4484	4484	1
55.	2	1	57	5	8.77193	13	Intermediate	4551-4531	4531	1
55.	2	1	57	5	8.77193	14	Intermediate	4649-4452	4452	1
56.	2	0	52	28	53.8462	2	Low	4634-4609	4609	0
56.	2	0	52	28	53.8462	5	Low	4634-4529	4529	0
56.	2	0	52	28	53.8462	7	High	4609-4523	4523	0
56.	2	0	52	28	53.8462	8	High	4513-4555	4555	0
56.	2	0	52	28	53.8462	9	High	4529-4560	4529	0
56.	2	0	52	28	53.8462	12	Intermediate	4515-4464	4515	0
56.	2	0	52	28	53.8462	14	Intermediate	4649-4452	4649	0
56.	2	0	52	28	53.8462	6	High	4536-4629	4536	0
56.	2	0	52	28	53.8462	11	Intermediate	4515-4592	4515	1
56.	2	0	52	28	53.8462	1	Low	4560-4633	4633	1
56.	2	0	52	28	53.8462	3	Low	4484-4560	4484	1
56.	2	0	52	28	53.8462	4	Low	4629-4484	4484	1
56.	2	0	52	28	53.8462	10	High	4633-4579	4579	1
56.	2	0	52	28	53.8462	13	Intermediate	4531-4551	4531	1
56.	2	0	52	28	53.8462	15	Intermediate	4649-4592	4649	1
57.	2	0	23	6	26.087	4	Low	4484-4629	4629	0
57.	2	0	23	6	26.087	5	Low	4529-4634	4529	0
57.	2	0	23	6	26.087	7	High	4609-4523	4523	0
57.	2	0	23	6	26.087	8	High	4555-4513	4555	0
57.	2	0	23	6	26.087	10	High	4579-4633	4633	0
57.	2	0	23	6	26.087	13	Intermediate	4531-4551	4551	0
57.	2	0	23	6	26.087	14	Intermediate	4452-4649	4649	0
57.	2	0	23	6	26.087	6	High	4536-4629	4629	1
57.	2	0	23	6	26.087	11	Intermediate	4515-4592	4592	0
57.	2	0	23	6	26.087	1	Low	4633-4560	4633	1
57.	2	0	23	6	26.087	2	Low	4634-4609	4634	1
57.	2	0	23	6	26.087	3	Low	4560-4484	4484	1
57.	2	0	23	6	26.087	9	High	4560-4529	4560	1
57.	2	0	23	6	26.087	12	Intermediate	4464-4515	4464	1
57.	2	0	23	6	26.087	15	Intermediate	4592-4649	4649	1
58.	2	0	48	20	41.6667	7	High	4609-4523	4523	0
58.	2	0	48	20	41.6667	8	High	4555-4513	4555	0
58.	2	0	48	20	41.6667	9	High	4529-4560	4529	0
58.	2	0	48	20	41.6667	10	High	4633-4579	4633	0
58.	2	0	48	20	41.6667	13	Intermediate	4551-4531	4551	0
58.	2	0	48	20	41.6667	14	Intermediate	4649-4452	4649	0
58.	2	0	48	20	41.6667	15	Intermediate	4649-4592	4592	0
58.	2	0	48	20	41.6667	6	High	4629-4536	4536	0
58.	2	0	48	20	41.6667	11	Intermediate	4515-4592	4592	0
58.	2	0	48	20	41.6667	1	Low	4560-4633	4633	1
58.	2	0	48	20	41.6667	2	Low	4634-4609	4634	1
58.	2	0	48	20	41.6667	3	Low	4484-4560	4484	1
58.	2	0	48	20	41.6667	4	Low	4484-4629	4484	1
58.	2	0	48	20	41.6667	5	Low	4634-4529	4634	1
58.	2	0	48	20	41.6667	12	Intermediate	4464-4515	4464	1
59.	2	0	32	8	25	1	Low	4560-4633	4560	0
59.	2	0	32	8	25	2	Low	4609-4634	4609	0
59.	2	0	32	8	25	7	High	4609-4523	4523	0
59.	2	0	32	8	25	8	High	4555-4513	4555	0
59.	2	0	32	8	25	10	High	4633-4579	4633	0
59.	2	0	32	8	25	12	Intermediate	4515-4464	4515	0
59.	2	0	32	8	25	14	Intermediate	4452-4649	4649	0
59.	2	0	32	8	25	6	High	4536-4629	4536	0
59.	2	0	32	8	25	11	Intermediate	4515-4592	4592	0
59.	2	0	32	8	25	3	Low	4484-4560	4484	1
59.	2	0	32	8	25	4	Low	4629-4484	4484	1
59.	2	0	32	8	25	5	Low	4529-4634	4634	1
59.	2	0	32	8	25	9	High	4560-4529	4560	1
59.	2	0	32	8	25	13	Intermediate	4551-4531	4531	1
59.	2	0	32	8	25	15	Intermediate	4592-4649	4649	1
60.	2	0	41	38	92.6829	4	Low	4629-4484	4629	0
60.	2	0	41	38	92.6829	7	High	4609-4523	4523	0
60.	2	0	41	38	92.6829	8	High	4555-4513	4555	0
60.	2	0	41	38	92.6829	10	High	4579-4633	4633	0
60.	2	0	41	38	92.6829	14	Intermediate	4649-4452	4649	0
60.	2	0	41	38	92.6829	6	High	4629-4536	4536	0
60.	2	0	41	38	92.6829	11	Intermediate	4515-4592	4592	0
60.	2	0	41	38	92.6829	1	Low	4633-4560	4633	1
60.	2	0	41	38	92.6829	2	Low	4634-4609	4634	1
60.	2	0	41	38	92.6829	3	Low	4560-4484	4484	1
60.	2	0	41	38	92.6829	5	Low	4634-4529	4634	1
60.	2	0	41	38	92.6829	9	High	4560-4529	4560	1
60.	2	0	41	38	92.6829	12	Intermediate	4515-4464	4464	1
60.	2	0	41	38	92.6829	13	Intermediate	4531-4551	4531	1
60.	2	0	41	38	92.6829	15	Intermediate	4592-4649	4649	1
5.	1	0	30	0	0	7	High	4523-4609	4523	0
5.	1	0	30	0	0	8	High	4513-4555	4555	0
5.	1	0	30	0	0	9	High	4529-4560	4529	0
5.	1	0	30	0	0	10	High	4633-4579	4633	0
5.	1	0	30	0	0	12	Intermediate	4515-4464	4515	0
5.	1	0	30	0	0	14	Intermediate	4452-4649	4649	0
5.	1	0	30	0	0	6	High	4629-4536	4536	0
5.	1	0	30	0	0	11	Intermediate	4515-4592	4592	0
5.	1	0	30	0	0	1	Low	4560-4633	4633	1
5.	1	0	30	0	0	2	Low	4634-4609	4634	1
5.	1	0	30	0	0	3	Low	4484-4560	4484	1
5.	1	0	30	0	0	4	Low	4484-4629	4484	1
5.	1	0	30	0	0	5	Low	4634-4529	4634	1
5.	1	0	30	0	0	13	Intermediate	4551-4531	4531	1
5.	1	0	30	0	0	15	Intermediate	4649-4592	4649	1
61.	1	0	35	0	0	2	Low	4634-4609	4609	0
61.	1	0	35	0	0	5	Low	4634-4529	4529	0
61.	1	0	35	0	0	7	High	4609-4523	4523	0
61.	1	0	35	0	0	8	High	4555-4513	4555	0
61.	1	0	35	0	0	9	High	4529-4560	4529	0
61.	1	0	35	0	0	10	High	4633-4579	4633	0
61.	1	0	35	0	0	12	Intermediate	4515-4464	4515	0
61.	1	0	35	0	0	13	Intermediate	4551-4531	4551	0
61.	1	0	35	0	0	14	Intermediate	4452-4649	4649	0
61.	1	0	35	0	0	15	Intermediate	4592-4649	4592	0
61.	1	0	35	0	0	6	High	4629-4536	4629	1
61.	1	0	35	0	0	11	Intermediate	4592-4515	4592	0
61.	1	0	35	0	0	1	Low	4633-4560	4633	1
61.	1	0	35	0	0	3	Low	4484-4560	4484	1
61.	1	0	35	0	0	4	Low	4484-4629	4484	1
62.	1	0	24	0	0	2	Low	4634-4609	4609	0
62.	1	0	24	0	0	9	High	4529-4560	4529	0
62.	1	0	24	0	0	10	High	4579-4633	4633	0
62.	1	0	24	0	0	14	Intermediate	4649-4452	4649	0
62.	1	0	24	0	0	6	High	4536-4629	4536	0
62.	1	0	24	0	0	11	Intermediate	4515-4592	4592	0
62.	1	0	24	0	0	1	Low	4633-4560	4633	1
62.	1	0	24	0	0	3	Low	4484-4560	4484	1
62.	1	0	24	0	0	4	Low	4629-4484	4484	1
62.	1	0	24	0	0	5	Low	4529-4634	4634	1
62.	1	0	24	0	0	7	High	4609-4523	4609	1
62.	1	0	24	0	0	8	High	4555-4513	4513	1
62.	1	0	24	0	0	12	Intermediate	4464-4515	4464	1
62.	1	0	24	0	0	13	Intermediate	4531-4551	4531	1
62.	1	0	24	0	0	15	Intermediate	4592-4649	4649	1
63.	1	0	26	0	0	2	Low	4609-4634	4609	0
63.	1	0	26	0	0	3	Low	4560-4484	4560	0
63.	1	0	26	0	0	10	High	4579-4633	4633	0
63.	1	0	26	0	0	12	Intermediate	4464-4515	4515	0
63.	1	0	26	0	0	14	Intermediate	4452-4649	4649	0
63.	1	0	26	0	0	6	High	4629-4536	4629	1
63.	1	0	26	0	0	11	Intermediate	4515-4592	4592	0
63.	1	0	26	0	0	1	Low	4560-4633	4633	1
63.	1	0	26	0	0	4	Low	4629-4484	4484	1
63.	1	0	26	0	0	5	Low	4634-4529	4634	1
63.	1	0	26	0	0	7	High	4523-4609	4609	1
63.	1	0	26	0	0	8	High	4555-4513	4513	1
63.	1	0	26	0	0	9	High	4529-4560	4560	1
63.	1	0	26	0	0	13	Intermediate	4551-4531	4531	1
63.	1	0	26	0	0	15	Intermediate	4649-4592	4649	1
64.	1	1	33	0	0	1	Low	4633-4560	4560	0
64.	1	1	33	0	0	3	Low	4484-4560	4560	0
64.	1	1	33	0	0	4	Low	4629-4484	4629	0
64.	1	1	33	0	0	7	High	4609-4523	4523	0
64.	1	1	33	0	0	9	High	4529-4560	4529	0
64.	1	1	33	0	0	12	Intermediate	4515-4464	4515	0
64.	1	1	33	0	0	14	Intermediate	4452-4649	4649	0
64.	1	1	33	0	0	15	Intermediate	4649-4592	4592	0
64.	1	1	33	0	0	6	High	4629-4536	4629	1
64.	1	1	33	0	0	11	Intermediate	4592-4515	4515	1
64.	1	1	33	0	0	2	Low	4634-4609	4634	1
64.	1	1	33	0	0	5	Low	4634-4529	4634	1
64.	1	1	33	0	0	8	High	4513-4555	4513	1
64.	1	1	33	0	0	10	High	4633-4579	4579	1
64.	1	1	33	0	0	13	Intermediate	4551-4531	4531	1
65.	1	0	39	0	0	1	Low	4560-4633	4560	0
65.	1	0	39	0	0	2	Low	4609-4634	4609	0
65.	1	0	39	0	0	5	Low	4529-4634	4529	0
65.	1	0	39	0	0	7	High	4523-4609	4523	0
65.	1	0	39	0	0	8	High	4555-4513	4555	0
65.	1	0	39	0	0	9	High	4529-4560	4529	0
65.	1	0	39	0	0	10	High	4633-4579	4633	0
65.	1	0	39	0	0	12	Intermediate	4515-4464	4515	0
65.	1	0	39	0	0	13	Intermediate	4531-4551	4551	0
65.	1	0	39	0	0	6	High	4629-4536	4629	1
65.	1	0	39	0	0	11	Intermediate	4592-4515	4592	0
65.	1	0	39	0	0	3	Low	4560-4484	4484	1
65.	1	0	39	0	0	4	Low	4484-4629	4484	1
65.	1	0	39	0	0	14	Intermediate	4452-4649	4452	1
65.	1	0	39	0	0	15	Intermediate	4592-4649	4649	1
66.	1	1	24	0	0	2	Low	4634-4609	4609	0
66.	1	1	24	0	0	7	High	4609-4523	4523	0
66.	1	1	24	0	0	10	High	4579-4633	4633	0
66.	1	1	24	0	0	15	Intermediate	4592-4649	4592	0
66.	1	1	24	0	0	6	High	4629-4536	4536	0
66.	1	1	24	0	0	11	Intermediate	4515-4592	4515	1
66.	1	1	24	0	0	1	Low	4560-4633	4633	1
66.	1	1	24	0	0	3	Low	4484-4560	4484	1
66.	1	1	24	0	0	4	Low	4629-4484	4484	1
66.	1	1	24	0	0	5	Low	4634-4529	4634	1
66.	1	1	24	0	0	8	High	4513-4555	4513	1
66.	1	1	24	0	0	9	High	4529-4560	4560	1
66.	1	1	24	0	0	12	Intermediate	4515-4464	4464	1
66.	1	1	24	0	0	13	Intermediate	4551-4531	4531	1
66.	1	1	24	0	0	14	Intermediate	4649-4452	4452	1
67.	1	0	21	0	0	7	High	4523-4609	4523	0
67.	1	0	21	0	0	8	High	4555-4513	4555	0
67.	1	0	21	0	0	9	High	4529-4560	4529	0
67.	1	0	21	0	0	10	High	4579-4633	4633	0
67.	1	0	21	0	0	14	Intermediate	4649-4452	4649	0
67.	1	0	21	0	0	6	High	4629-4536	4536	0
67.	1	0	21	0	0	11	Intermediate	4515-4592	4592	0
67.	1	0	21	0	0	1	Low	4633-4560	4633	1
67.	1	0	21	0	0	2	Low	4634-4609	4634	1
67.	1	0	21	0	0	3	Low	4560-4484	4484	1
67.	1	0	21	0	0	4	Low	4484-4629	4484	1
67.	1	0	21	0	0	5	Low	4529-4634	4634	1
67.	1	0	21	0	0	12	Intermediate	4464-4515	4464	1
67.	1	0	21	0	0	13	Intermediate	4551-4531	4531	1
67.	1	0	21	0	0	15	Intermediate	4592-4649	4649	1
68.	1	0	44	0	0	2	Low	4634-4609	4609	0
68.	1	0	44	0	0	5	Low	4634-4529	4529	0
68.	1	0	44	0	0	7	High	4609-4523	4523	0
68.	1	0	44	0	0	8	High	4555-4513	4555	0
68.	1	0	44	0	0	9	High	4560-4529	4529	0
68.	1	0	44	0	0	10	High	4633-4579	4633	0
68.	1	0	44	0	0	12	Intermediate	4464-4515	4515	0
68.	1	0	44	0	0	14	Intermediate	4452-4649	4649	0
68.	1	0	44	0	0	6	High	4536-4629	4536	0
68.	1	0	44	0	0	11	Intermediate	4515-4592	4515	1
68.	1	0	44	0	0	1	Low	4633-4560	4633	1
68.	1	0	44	0	0	3	Low	4484-4560	4484	1
68.	1	0	44	0	0	4	Low	4484-4629	4484	1
68.	1	0	44	0	0	13	Intermediate	4531-4551	4531	1
68.	1	0	44	0	0	15	Intermediate	4649-4592	4649	1
69.	1	0	58	0	0	2	Low	4609-4634	4609	0
69.	1	0	58	0	0	5	Low	4634-4529	4529	0
69.	1	0	58	0	0	8	High	4513-4555	4555	0
69.	1	0	58	0	0	9	High	4560-4529	4529	0
69.	1	0	58	0	0	10	High	4579-4633	4633	0
69.	1	0	58	0	0	13	Intermediate	4551-4531	4551	0
69.	1	0	58	0	0	14	Intermediate	4452-4649	4649	0
69.	1	0	58	0	0	6	High	4629-4536	4629	1
69.	1	0	58	0	0	11	Intermediate	4592-4515	4515	1
69.	1	0	58	0	0	1	Low	4560-4633	4633	1
69.	1	0	58	0	0	3	Low	4484-4560	4484	1
69.	1	0	58	0	0	4	Low	4484-4629	4484	1
69.	1	0	58	0	0	7	High	4523-4609	4609	1
69.	1	0	58	0	0	12	Intermediate	4515-4464	4464	1
69.	1	0	58	0	0	15	Intermediate	4649-4592	4649	1
70.	1	0	55	0	0	7	High	4523-4609	4523	0
70.	1	0	55	0	0	8	High	4555-4513	4555	0
70.	1	0	55	0	0	10	High	4579-4633	4633	0
70.	1	0	55	0	0	14	Intermediate	4452-4649	4649	0
70.	1	0	55	0	0	6	High	4536-4629	4536	0
70.	1	0	55	0	0	11	Intermediate	4592-4515	4592	0
70.	1	0	55	0	0	1	Low	4633-4560	4633	1
70.	1	0	55	0	0	2	Low	4634-4609	4634	1
70.	1	0	55	0	0	3	Low	4560-4484	4484	1
70.	1	0	55	0	0	4	Low	4629-4484	4484	1
70.	1	0	55	0	0	5	Low	4634-4529	4634	1
70.	1	0	55	0	0	9	High	4560-4529	4560	1
70.	1	0	55	0	0	12	Intermediate	4464-4515	4464	1
70.	1	0	55	0	0	13	Intermediate	4551-4531	4531	1
70.	1	0	55	0	0	15	Intermediate	4649-4592	4649	1
71.	1	0	40	0	0	7	High	4523-4609	4523	0
71.	1	0	40	0	0	8	High	4513-4555	4555	0
71.	1	0	40	0	0	10	High	4579-4633	4633	0
71.	1	0	40	0	0	14	Intermediate	4452-4649	4649	0
71.	1	0	40	0	0	6	High	4629-4536	4629	1
71.	1	0	40	0	0	11	Intermediate	4592-4515	4592	0
71.	1	0	40	0	0	1	Low	4560-4633	4633	1
71.	1	0	40	0	0	2	Low	4634-4609	4634	1
71.	1	0	40	0	0	3	Low	4560-4484	4484	1
71.	1	0	40	0	0	4	Low	4629-4484	4484	1
71.	1	0	40	0	0	5	Low	4529-4634	4634	1
71.	1	0	40	0	0	9	High	4529-4560	4560	1
71.	1	0	40	0	0	12	Intermediate	4464-4515	4464	1
71.	1	0	40	0	0	13	Intermediate	4531-4551	4531	1
71.	1	0	40	0	0	15	Intermediate	4649-4592	4649	1
73.	1	0	19	0	0	1	Low	4560-4633	4560	0
73.	1	0	19	0	0	5	Low	4529-4634	4529	0
73.	1	0	19	0	0	7	High	4523-4609	4523	0
73.	1	0	19	0	0	8	High	4513-4555	4555	0
73.	1	0	19	0	0	9	High	4560-4529	4529	0
73.	1	0	19	0	0	10	High	4579-4633	4633	0
73.	1	0	19	0	0	13	Intermediate	4531-4551	4551	0
73.	1	0	19	0	0	14	Intermediate	4649-4452	4649	0
73.	1	0	19	0	0	6	High	4629-4536	4536	0
73.	1	0	19	0	0	11	Intermediate	4592-4515	4592	0
73.	1	0	19	0	0	2	Low	4609-4634	4634	1
73.	1	0	19	0	0	3	Low	4484-4560	4484	1
73.	1	0	19	0	0	4	Low	4629-4484	4484	1
73.	1	0	19	0	0	12	Intermediate	4464-4515	4464	1
73.	1	0	19	0	0	15	Intermediate	4592-4649	4649	1
74.	1	0	57	0	0	1	Low	4633-4560	4560	0
74.	1	0	57	0	0	2	Low	4609-4634	4609	0
74.	1	0	57	0	0	5	Low	4529-4634	4529	0
74.	1	0	57	0	0	8	High	4555-4513	4555	0
74.	1	0	57	0	0	12	Intermediate	4515-4464	4515	0
74.	1	0	57	0	0	14	Intermediate	4452-4649	4649	0
74.	1	0	57	0	0	6	High	4536-4629	4536	0
74.	1	0	57	0	0	11	Intermediate	4515-4592	4515	1
74.	1	0	57	0	0	3	Low	4560-4484	4484	1
74.	1	0	57	0	0	4	Low	4484-4629	4484	1
74.	1	0	57	0	0	7	High	4609-4523	4609	1
74.	1	0	57	0	0	9	High	4529-4560	4560	1
74.	1	0	57	0	0	10	High	4633-4579	4579	1
74.	1	0	57	0	0	13	Intermediate	4551-4531	4531	1
74.	1	0	57	0	0	15	Intermediate	4592-4649	4649	1
75.	1	0	19	0	0	7	High	4523-4609	4523	0
75.	1	0	19	0	0	8	High	4555-4513	4555	0
75.	1	0	19	0	0	9	High	4560-4529	4529	0
75.	1	0	19	0	0	14	Intermediate	4452-4649	4649	0
75.	1	0	19	0	0	6	High	4536-4629	4629	1
75.	1	0	19	0	0	11	Intermediate	4515-4592	4592	0
75.	1	0	19	0	0	1	Low	4560-4633	4633	1
75.	1	0	19	0	0	2	Low	4634-4609	4634	1
75.	1	0	19	0	0	3	Low	4560-4484	4484	1
75.	1	0	19	0	0	4	Low	4484-4629	4484	1
75.	1	0	19	0	0	5	Low	4529-4634	4634	1
75.	1	0	19	0	0	10	High	4579-4633	4579	1
75.	1	0	19	0	0	12	Intermediate	4515-4464	4464	1
75.	1	0	19	0	0	13	Intermediate	4531-4551	4531	1
75.	1	0	19	0	0	15	Intermediate	4649-4592	4649	1
76.	1	1	25	0	0	7	High	4609-4523	4523	0
76.	1	1	25	0	0	8	High	4513-4555	4555	0
76.	1	1	25	0	0	9	High	4529-4560	4529	0
76.	1	1	25	0	0	10	High	4579-4633	4633	0
76.	1	1	25	0	0	13	Intermediate	4551-4531	4551	0
76.	1	1	25	0	0	14	Intermediate	4649-4452	4649	0
76.	1	1	25	0	0	15	Intermediate	4592-4649	4592	0
76.	1	1	25	0	0	6	High	4629-4536	4629	1
76.	1	1	25	0	0	11	Intermediate	4592-4515	4592	0
76.	1	1	25	0	0	1	Low	4633-4560	4633	1
76.	1	1	25	0	0	2	Low	4609-4634	4634	1
76.	1	1	25	0	0	3	Low	4560-4484	4484	1
76.	1	1	25	0	0	4	Low	4629-4484	4484	1
76.	1	1	25	0	0	5	Low	4529-4634	4634	1
76.	1	1	25	0	0	12	Intermediate	4515-4464	4464	1
78.	1	0	63	0	0	1	Low	4560-4633	4560	0
78.	1	0	63	0	0	2	Low	4609-4634	4609	0
78.	1	0	63	0	0	5	Low	4529-4634	4529	0
78.	1	0	63	0	0	8	High	4513-4555	4555	0
78.	1	0	63	0	0	9	High	4560-4529	4529	0
78.	1	0	63	0	0	12	Intermediate	4464-4515	4515	0
78.	1	0	63	0	0	6	High	4629-4536	4536	0
78.	1	0	63	0	0	11	Intermediate	4515-4592	4515	1
78.	1	0	63	0	0	3	Low	4560-4484	4484	1
78.	1	0	63	0	0	4	Low	4484-4629	4484	1
78.	1	0	63	0	0	7	High	4609-4523	4609	1
78.	1	0	63	0	0	10	High	4633-4579	4579	1
78.	1	0	63	0	0	13	Intermediate	4531-4551	4531	1
78.	1	0	63	0	0	14	Intermediate	4649-4452	4452	1
78.	1	0	63	0	0	15	Intermediate	4649-4592	4649	1
79.	1	1	22	0	0	3	Low	4560-4484	4560	0
79.	1	1	22	0	0	8	High	4513-4555	4555	0
79.	1	1	22	0	0	9	High	4529-4560	4529	0
79.	1	1	22	0	0	10	High	4579-4633	4633	0
79.	1	1	22	0	0	12	Intermediate	4464-4515	4515	0
79.	1	1	22	0	0	14	Intermediate	4649-4452	4649	0
79.	1	1	22	0	0	6	High	4536-4629	4629	1
79.	1	1	22	0	0	11	Intermediate	4592-4515	4515	1
79.	1	1	22	0	0	1	Low	4633-4560	4633	1
79.	1	1	22	0	0	2	Low	4634-4609	4634	1
79.	1	1	22	0	0	4	Low	4629-4484	4484	1
79.	1	1	22	0	0	5	Low	4529-4634	4634	1
79.	1	1	22	0	0	7	High	4523-4609	4609	1
79.	1	1	22	0	0	13	Intermediate	4531-4551	4531	1
79.	1	1	22	0	0	15	Intermediate	4592-4649	4649	1
80.	1	0	49	0	0	3	Low	4484-4560	4560	0
80.	1	0	49	0	0	5	Low	4529-4634	4529	0
80.	1	0	49	0	0	7	High	4609-4523	4523	0
80.	1	0	49	0	0	8	High	4555-4513	4555	0
80.	1	0	49	0	0	9	High	4560-4529	4529	0
80.	1	0	49	0	0	10	High	4579-4633	4633	0
80.	1	0	49	0	0	12	Intermediate	4464-4515	4515	0
80.	1	0	49	0	0	14	Intermediate	4452-4649	4649	0
80.	1	0	49	0	0	6	High	4536-4629	4536	0
80.	1	0	49	0	0	11	Intermediate	4515-4592	4592	0
80.	1	0	49	0	0	1	Low	4633-4560	4633	1
80.	1	0	49	0	0	2	Low	4634-4609	4634	1
80.	1	0	49	0	0	4	Low	4484-4629	4484	1
80.	1	0	49	0	0	13	Intermediate	4551-4531	4531	1
80.	1	0	49	0	0	15	Intermediate	4649-4592	4649	1
81.	1	0	35	0	0	3	Low	4484-4560	4560	0
81.	1	0	35	0	0	4	Low	4629-4484	4629	0
81.	1	0	35	0	0	7	High	4523-4609	4523	0
81.	1	0	35	0	0	9	High	4560-4529	4529	0
81.	1	0	35	0	0	10	High	4579-4633	4633	0
81.	1	0	35	0	0	14	Intermediate	4649-4452	4649	0
81.	1	0	35	0	0	6	High	4536-4629	4536	0
81.	1	0	35	0	0	11	Intermediate	4592-4515	4592	0
81.	1	0	35	0	0	1	Low	4560-4633	4633	1
81.	1	0	35	0	0	2	Low	4609-4634	4634	1
81.	1	0	35	0	0	5	Low	4529-4634	4634	1
81.	1	0	35	0	0	8	High	4555-4513	4513	1
81.	1	0	35	0	0	12	Intermediate	4464-4515	4464	1
81.	1	0	35	0	0	13	Intermediate	4531-4551	4531	1
81.	1	0	35	0	0	15	Intermediate	4649-4592	4649	1
82.	1	1	27	0	0	2	Low	4609-4634	4609	0
82.	1	1	27	0	0	3	Low	4560-4484	4560	0
82.	1	1	27	0	0	5	Low	4529-4634	4529	0
82.	1	1	27	0	0	7	High	4523-4609	4523	0
82.	1	1	27	0	0	9	High	4560-4529	4529	0
82.	1	1	27	0	0	10	High	4579-4633	4633	0
82.	1	1	27	0	0	14	Intermediate	4452-4649	4649	0
82.	1	1	27	0	0	6	High	4536-4629	4536	0
82.	1	1	27	0	0	11	Intermediate	4592-4515	4592	0
82.	1	1	27	0	0	1	Low	4633-4560	4633	1
82.	1	1	27	0	0	4	Low	4629-4484	4484	1
82.	1	1	27	0	0	8	High	4513-4555	4513	1
82.	1	1	27	0	0	12	Intermediate	4464-4515	4464	1
82.	1	1	27	0	0	13	Intermediate	4551-4531	4531	1
82.	1	1	27	0	0	15	Intermediate	4592-4649	4649	1
83.	1	0	42	0	0	1	Low	4633-4560	4560	0
83.	1	0	42	0	0	2	Low	4634-4609	4609	0
83.	1	0	42	0	0	3	Low	4560-4484	4560	0
83.	1	0	42	0	0	4	Low	4629-4484	4629	0
83.	1	0	42	0	0	5	Low	4634-4529	4529	0
83.	1	0	42	0	0	7	High	4523-4609	4523	0
83.	1	0	42	0	0	13	Intermediate	4531-4551	4551	0
83.	1	0	42	0	0	14	Intermediate	4452-4649	4649	0
83.	1	0	42	0	0	15	Intermediate	4649-4592	4592	0
83.	1	0	42	0	0	6	High	4629-4536	4629	1
83.	1	0	42	0	0	11	Intermediate	4515-4592	4515	1
83.	1	0	42	0	0	8	High	4513-4555	4513	1
83.	1	0	42	0	0	9	High	4560-4529	4560	1
83.	1	0	42	0	0	10	High	4633-4579	4579	1
83.	1	0	42	0	0	12	Intermediate	4464-4515	4464	1
84.	1	0	47	0	0	3	Low	4484-4560	4560	0
84.	1	0	47	0	0	5	Low	4634-4529	4529	0
84.	1	0	47	0	0	7	High	4523-4609	4523	0
84.	1	0	47	0	0	8	High	4555-4513	4555	0
84.	1	0	47	0	0	9	High	4529-4560	4529	0
84.	1	0	47	0	0	10	High	4633-4579	4633	0
84.	1	0	47	0	0	12	Intermediate	4515-4464	4515	0
84.	1	0	47	0	0	13	Intermediate	4551-4531	4551	0
84.	1	0	47	0	0	14	Intermediate	4452-4649	4649	0
84.	1	0	47	0	0	6	High	4629-4536	4629	1
84.	1	0	47	0	0	11	Intermediate	4592-4515	4592	0
84.	1	0	47	0	0	1	Low	4560-4633	4633	1
84.	1	0	47	0	0	2	Low	4634-4609	4634	1
84.	1	0	47	0	0	4	Low	4629-4484	4484	1
84.	1	0	47	0	0	15	Intermediate	4592-4649	4649	1
85.	1	1	31	0	0	1	Low	4633-4560	4560	0
85.	1	1	31	0	0	2	Low	4634-4609	4609	0
85.	1	1	31	0	0	3	Low	4560-4484	4560	0
85.	1	1	31	0	0	4	Low	4629-4484	4629	0
85.	1	1	31	0	0	5	Low	4529-4634	4529	0
85.	1	1	31	0	0	7	High	4609-4523	4523	0
85.	1	1	31	0	0	9	High	4529-4560	4529	0
85.	1	1	31	0	0	15	Intermediate	4649-4592	4592	0
85.	1	1	31	0	0	6	High	4536-4629	4536	0
85.	1	1	31	0	0	11	Intermediate	4515-4592	4515	1
85.	1	1	31	0	0	8	High	4555-4513	4513	1
85.	1	1	31	0	0	10	High	4579-4633	4579	1
85.	1	1	31	0	0	12	Intermediate	4464-4515	4464	1
85.	1	1	31	0	0	13	Intermediate	4551-4531	4531	1
85.	1	1	31	0	0	14	Intermediate	4649-4452	4452	1
86.	1	0	27	0	0	3	Low	4560-4484	4560	0
86.	1	0	27	0	0	5	Low	4529-4634	4529	0
86.	1	0	27	0	0	9	High	4529-4560	4529	0
86.	1	0	27	0	0	10	High	4579-4633	4633	0
86.	1	0	27	0	0	12	Intermediate	4464-4515	4515	0
86.	1	0	27	0	0	14	Intermediate	4649-4452	4649	0
86.	1	0	27	0	0	6	High	4536-4629	4536	0
86.	1	0	27	0	0	11	Intermediate	4592-4515	4592	0
86.	1	0	27	0	0	1	Low	4633-4560	4633	1
86.	1	0	27	0	0	2	Low	4634-4609	4634	1
86.	1	0	27	0	0	4	Low	4629-4484	4484	1
86.	1	0	27	0	0	7	High	4609-4523	4609	1
86.	1	0	27	0	0	8	High	4555-4513	4513	1
86.	1	0	27	0	0	13	Intermediate	4551-4531	4531	1
86.	1	0	27	0	0	15	Intermediate	4592-4649	4649	1
87.	1	0	22	0	0	7	High	4609-4523	4523	0
87.	1	0	22	0	0	10	High	4579-4633	4633	0
87.	1	0	22	0	0	12	Intermediate	4515-4464	4515	0
87.	1	0	22	0	0	14	Intermediate	4649-4452	4649	0
87.	1	0	22	0	0	15	Intermediate	4649-4592	4592	0
87.	1	0	22	0	0	6	High	4629-4536	4536	0
87.	1	0	22	0	0	11	Intermediate	4515-4592	4592	0
87.	1	0	22	0	0	1	Low	4633-4560	4633	1
87.	1	0	22	0	0	2	Low	4634-4609	4634	1
87.	1	0	22	0	0	3	Low	4484-4560	4484	1
87.	1	0	22	0	0	4	Low	4629-4484	4484	1
87.	1	0	22	0	0	5	Low	4529-4634	4634	1
87.	1	0	22	0	0	8	High	4555-4513	4513	1
87.	1	0	22	0	0	9	High	4560-4529	4560	1
87.	1	0	22	0	0	13	Intermediate	4531-4551	4531	1
88.	1	1	19	0	0	2	Low	4634-4609	4609	0
88.	1	1	19	0	0	3	Low	4484-4560	4560	0
88.	1	1	19	0	0	5	Low	4634-4529	4529	0
88.	1	1	19	0	0	7	High	4609-4523	4523	0
88.	1	1	19	0	0	8	High	4513-4555	4555	0
88.	1	1	19	0	0	9	High	4529-4560	4529	0
88.	1	1	19	0	0	10	High	4579-4633	4633	0
88.	1	1	19	0	0	13	Intermediate	4531-4551	4551	0
88.	1	1	19	0	0	14	Intermediate	4452-4649	4649	0
88.	1	1	19	0	0	6	High	4536-4629	4536	0
88.	1	1	19	0	0	11	Intermediate	4592-4515	4515	1
88.	1	1	19	0	0	1	Low	4560-4633	4633	1
88.	1	1	19	0	0	4	Low	4629-4484	4484	1
88.	1	1	19	0	0	12	Intermediate	4464-4515	4464	1
88.	1	1	19	0	0	15	Intermediate	4649-4592	4649	1
89.	1	1	28	0	0	5	Low	4634-4529	4529	0
89.	1	1	28	0	0	7	High	4609-4523	4523	0
89.	1	1	28	0	0	8	High	4513-4555	4555	0
89.	1	1	28	0	0	9	High	4529-4560	4529	0
89.	1	1	28	0	0	10	High	4579-4633	4633	0
89.	1	1	28	0	0	14	Intermediate	4452-4649	4649	0
89.	1	1	28	0	0	6	High	4536-4629	4536	0
89.	1	1	28	0	0	11	Intermediate	4592-4515	4592	0
89.	1	1	28	0	0	1	Low	4560-4633	4633	1
89.	1	1	28	0	0	2	Low	4609-4634	4634	1
89.	1	1	28	0	0	3	Low	4484-4560	4484	1
89.	1	1	28	0	0	4	Low	4629-4484	4484	1
89.	1	1	28	0	0	12	Intermediate	4464-4515	4464	1
89.	1	1	28	0	0	13	Intermediate	4551-4531	4531	1
89.	1	1	28	0	0	15	Intermediate	4649-4592	4649	1
90.	1	0	28	0	0	7	High	4609-4523	4523	0
90.	1	0	28	0	0	8	High	4555-4513	4555	0
90.	1	0	28	0	0	9	High	4529-4560	4529	0
90.	1	0	28	0	0	10	High	4579-4633	4633	0
90.	1	0	28	0	0	12	Intermediate	4464-4515	4515	0
90.	1	0	28	0	0	13	Intermediate	4551-4531	4551	0
90.	1	0	28	0	0	14	Intermediate	4452-4649	4649	0
90.	1	0	28	0	0	6	High	4629-4536	4536	0
90.	1	0	28	0	0	11	Intermediate	4592-4515	4592	0
90.	1	0	28	0	0	1	Low	4633-4560	4633	1
90.	1	0	28	0	0	2	Low	4609-4634	4634	1
90.	1	0	28	0	0	3	Low	4560-4484	4484	1
90.	1	0	28	0	0	4	Low	4629-4484	4484	1
90.	1	0	28	0	0	5	Low	4634-4529	4634	1
90.	1	0	28	0	0	15	Intermediate	4592-4649	4649	1
91.	1	1	26	0	0	8	High	4513-4555	4555	0
91.	1	1	26	0	0	9	High	4529-4560	4529	0
91.	1	1	26	0	0	10	High	4579-4633	4633	0
91.	1	1	26	0	0	13	Intermediate	4531-4551	4551	0
91.	1	1	26	0	0	14	Intermediate	4452-4649	4649	0
91.	1	1	26	0	0	6	High	4629-4536	4629	1
91.	1	1	26	0	0	11	Intermediate	4592-4515	4592	0
91.	1	1	26	0	0	1	Low	4633-4560	4633	1
91.	1	1	26	0	0	2	Low	4609-4634	4634	1
91.	1	1	26	0	0	3	Low	4484-4560	4484	1
91.	1	1	26	0	0	4	Low	4484-4629	4484	1
91.	1	1	26	0	0	5	Low	4634-4529	4634	1
91.	1	1	26	0	0	7	High	4609-4523	4609	1
91.	1	1	26	0	0	12	Intermediate	4464-4515	4464	1
91.	1	1	26	0	0	15	Intermediate	4592-4649	4649	1
92.	1	0	37	0	0	5	Low	4529-4634	4529	0
92.	1	0	37	0	0	7	High	4609-4523	4523	0
92.	1	0	37	0	0	8	High	4513-4555	4555	0
92.	1	0	37	0	0	10	High	4633-4579	4633	0
92.	1	0	37	0	0	13	Intermediate	4551-4531	4551	0
92.	1	0	37	0	0	14	Intermediate	4649-4452	4649	0
92.	1	0	37	0	0	15	Intermediate	4649-4592	4592	0
92.	1	0	37	0	0	6	High	4536-4629	4536	0
92.	1	0	37	0	0	11	Intermediate	4592-4515	4592	0
92.	1	0	37	0	0	1	Low	4560-4633	4633	1
92.	1	0	37	0	0	2	Low	4609-4634	4634	1
92.	1	0	37	0	0	3	Low	4560-4484	4484	1
92.	1	0	37	0	0	4	Low	4629-4484	4484	1
92.	1	0	37	0	0	9	High	4560-4529	4560	1
92.	1	0	37	0	0	12	Intermediate	4464-4515	4464	1
93.	1	0	18	0	0	3	Low	4484-4560	4560	0
93.	1	0	18	0	0	4	Low	4484-4629	4629	0
93.	1	0	18	0	0	5	Low	4529-4634	4529	0
93.	1	0	18	0	0	7	High	4609-4523	4523	0
93.	1	0	18	0	0	8	High	4555-4513	4555	0
93.	1	0	18	0	0	10	High	4579-4633	4633	0
93.	1	0	18	0	0	12	Intermediate	4464-4515	4515	0
93.	1	0	18	0	0	13	Intermediate	4551-4531	4551	0
93.	1	0	18	0	0	14	Intermediate	4649-4452	4649	0
93.	1	0	18	0	0	6	High	4536-4629	4536	0
93.	1	0	18	0	0	11	Intermediate	4515-4592	4592	0
93.	1	0	18	0	0	1	Low	4633-4560	4633	1
93.	1	0	18	0	0	2	Low	4634-4609	4634	1
93.	1	0	18	0	0	9	High	4560-4529	4560	1
93.	1	0	18	0	0	15	Intermediate	4649-4592	4649	1
94.	1	1	23	0	0	8	High	4513-4555	4555	0
94.	1	1	23	0	0	9	High	4529-4560	4529	0
94.	1	1	23	0	0	10	High	4579-4633	4633	0
94.	1	1	23	0	0	12	Intermediate	4464-4515	4515	0
94.	1	1	23	0	0	13	Intermediate	4551-4531	4551	0
94.	1	1	23	0	0	14	Intermediate	4452-4649	4649	0
94.	1	1	23	0	0	6	High	4536-4629	4536	0
94.	1	1	23	0	0	11	Intermediate	4515-4592	4515	1
94.	1	1	23	0	0	1	Low	4560-4633	4633	1
94.	1	1	23	0	0	2	Low	4609-4634	4634	1
94.	1	1	23	0	0	3	Low	4560-4484	4484	1
94.	1	1	23	0	0	4	Low	4629-4484	4484	1
94.	1	1	23	0	0	5	Low	4634-4529	4634	1
94.	1	1	23	0	0	7	High	4523-4609	4609	1
94.	1	1	23	0	0	15	Intermediate	4649-4592	4649	1
95.	1	0	40	0	0	1	Low	4560-4633	4560	0
95.	1	0	40	0	0	3	Low	4484-4560	4560	0
95.	1	0	40	0	0	10	High	4633-4579	4633	0
95.	1	0	40	0	0	14	Intermediate	4649-4452	4649	0
95.	1	0	40	0	0	15	Intermediate	4649-4592	4592	0
95.	1	0	40	0	0	6	High	4629-4536	4536	0
95.	1	0	40	0	0	11	Intermediate	4515-4592	4515	1
95.	1	0	40	0	0	2	Low	4609-4634	4634	1
95.	1	0	40	0	0	4	Low	4629-4484	4484	1
95.	1	0	40	0	0	5	Low	4529-4634	4634	1
95.	1	0	40	0	0	7	High	4523-4609	4609	1
95.	1	0	40	0	0	8	High	4555-4513	4513	1
95.	1	0	40	0	0	9	High	4529-4560	4560	1
95.	1	0	40	0	0	12	Intermediate	4464-4515	4464	1
95.	1	0	40	0	0	13	Intermediate	4531-4551	4531	1
96.	1	0	24	0	0	1	Low	4560-4633	4560	0
96.	1	0	24	0	0	2	Low	4634-4609	4609	0
96.	1	0	24	0	0	3	Low	4560-4484	4560	0
96.	1	0	24	0	0	4	Low	4629-4484	4629	0
96.	1	0	24	0	0	5	Low	4529-4634	4529	0
96.	1	0	24	0	0	7	High	4523-4609	4523	0
96.	1	0	24	0	0	8	High	4555-4513	4555	0
96.	1	0	24	0	0	13	Intermediate	4551-4531	4551	0
96.	1	0	24	0	0	14	Intermediate	4649-4452	4649	0
96.	1	0	24	0	0	15	Intermediate	4592-4649	4592	0
96.	1	0	24	0	0	6	High	4536-4629	4629	1
96.	1	0	24	0	0	11	Intermediate	4515-4592	4515	1
96.	1	0	24	0	0	9	High	4560-4529	4560	1
96.	1	0	24	0	0	10	High	4633-4579	4579	1
96.	1	0	24	0	0	12	Intermediate	4464-4515	4464	1
97.	1	1	39	0	0	1	Low	4633-4560	4560	0
97.	1	1	39	0	0	3	Low	4484-4560	4560	0
97.	1	1	39	0	0	4	Low	4484-4629	4629	0
97.	1	1	39	0	0	7	High	4523-4609	4523	0
97.	1	1	39	0	0	8	High	4555-4513	4555	0
97.	1	1	39	0	0	12	Intermediate	4515-4464	4515	0
97.	1	1	39	0	0	14	Intermediate	4452-4649	4649	0
97.	1	1	39	0	0	6	High	4629-4536	4536	0
97.	1	1	39	0	0	11	Intermediate	4515-4592	4515	1
97.	1	1	39	0	0	2	Low	4609-4634	4634	1
97.	1	1	39	0	0	5	Low	4634-4529	4634	1
97.	1	1	39	0	0	9	High	4560-4529	4560	1
97.	1	1	39	0	0	10	High	4633-4579	4579	1
97.	1	1	39	0	0	13	Intermediate	4551-4531	4531	1
97.	1	1	39	0	0	15	Intermediate	4649-4592	4649	1
98.	1	0	39	0	0	1	Low	4633-4560	4560	0
98.	1	0	39	0	0	7	High	4609-4523	4523	0
98.	1	0	39	0	0	9	High	4529-4560	4529	0
98.	1	0	39	0	0	10	High	4579-4633	4633	0
98.	1	0	39	0	0	15	Intermediate	4649-4592	4592	0
98.	1	0	39	0	0	6	High	4629-4536	4629	1
98.	1	0	39	0	0	11	Intermediate	4592-4515	4592	0
98.	1	0	39	0	0	2	Low	4609-4634	4634	1
98.	1	0	39	0	0	3	Low	4484-4560	4484	1
98.	1	0	39	0	0	4	Low	4484-4629	4484	1
98.	1	0	39	0	0	5	Low	4529-4634	4634	1
98.	1	0	39	0	0	8	High	4513-4555	4513	1
98.	1	0	39	0	0	12	Intermediate	4464-4515	4464	1
98.	1	0	39	0	0	13	Intermediate	4531-4551	4531	1
98.	1	0	39	0	0	14	Intermediate	4649-4452	4452	1
99.	1	1	23	0	0	5	Low	4529-4634	4529	0
99.	1	1	23	0	0	8	High	4555-4513	4555	0
99.	1	1	23	0	0	9	High	4560-4529	4529	0
99.	1	1	23	0	0	10	High	4579-4633	4633	0
99.	1	1	23	0	0	13	Intermediate	4531-4551	4551	0
99.	1	1	23	0	0	14	Intermediate	4452-4649	4649	0
99.	1	1	23	0	0	6	High	4629-4536	4536	0
99.	1	1	23	0	0	11	Intermediate	4515-4592	4592	0
99.	1	1	23	0	0	1	Low	4560-4633	4633	1
99.	1	1	23	0	0	2	Low	4634-4609	4634	1
99.	1	1	23	0	0	3	Low	4560-4484	4484	1
99.	1	1	23	0	0	4	Low	4484-4629	4484	1
99.	1	1	23	0	0	7	High	4523-4609	4609	1
99.	1	1	23	0	0	12	Intermediate	4464-4515	4464	1
99.	1	1	23	0	0	15	Intermediate	4592-4649	4649	1
100.	1	1	23	0	0	2	Low	4609-4634	4609	0
100.	1	1	23	0	0	7	High	4523-4609	4523	0
100.	1	1	23	0	0	8	High	4513-4555	4555	0
100.	1	1	23	0	0	9	High	4560-4529	4529	0
100.	1	1	23	0	0	10	High	4633-4579	4633	0
100.	1	1	23	0	0	12	Intermediate	4515-4464	4515	0
100.	1	1	23	0	0	14	Intermediate	4649-4452	4649	0
100.	1	1	23	0	0	6	High	4536-4629	4536	0
100.	1	1	23	0	0	11	Intermediate	4592-4515	4592	0
100.	1	1	23	0	0	1	Low	4633-4560	4633	1
100.	1	1	23	0	0	3	Low	4484-4560	4484	1
100.	1	1	23	0	0	4	Low	4484-4629	4484	1
100.	1	1	23	0	0	5	Low	4634-4529	4634	1
100.	1	1	23	0	0	13	Intermediate	4551-4531	4531	1
100.	1	1	23	0	0	15	Intermediate	4649-4592	4649	1
101.	1	0	46	0	0	1	Low	4560-4633	4560	0
101.	1	0	46	0	0	8	High	4513-4555	4555	0
101.	1	0	46	0	0	9	High	4529-4560	4529	0
101.	1	0	46	0	0	12	Intermediate	4515-4464	4515	0
101.	1	0	46	0	0	14	Intermediate	4452-4649	4649	0
101.	1	0	46	0	0	15	Intermediate	4649-4592	4592	0
101.	1	0	46	0	0	6	High	4536-4629	4629	1
101.	1	0	46	0	0	11	Intermediate	4515-4592	4515	1
101.	1	0	46	0	0	2	Low	4634-4609	4634	1
101.	1	0	46	0	0	3	Low	4560-4484	4484	1
101.	1	0	46	0	0	4	Low	4484-4629	4484	1
101.	1	0	46	0	0	5	Low	4634-4529	4634	1
101.	1	0	46	0	0	7	High	4523-4609	4609	1
101.	1	0	46	0	0	10	High	4579-4633	4579	1
101.	1	0	46	0	0	13	Intermediate	4551-4531	4531	1
102.	1	0	20	0	0	14	Intermediate	4649-4452	4649	0
102.	1	0	20	0	0	6	High	4629-4536	4629	1
102.	1	0	20	0	0	11	Intermediate	4515-4592	4592	0
102.	1	0	20	0	0	1	Low	4560-4633	4633	1
102.	1	0	20	0	0	2	Low	4609-4634	4634	1
102.	1	0	20	0	0	3	Low	4484-4560	4484	1
102.	1	0	20	0	0	4	Low	4629-4484	4484	1
102.	1	0	20	0	0	5	Low	4529-4634	4634	1
102.	1	0	20	0	0	7	High	4523-4609	4609	1
102.	1	0	20	0	0	8	High	4513-4555	4513	1
102.	1	0	20	0	0	9	High	4560-4529	4560	1
102.	1	0	20	0	0	10	High	4579-4633	4579	1
102.	1	0	20	0	0	12	Intermediate	4464-4515	4464	1
102.	1	0	20	0	0	13	Intermediate	4551-4531	4531	1
102.	1	0	20	0	0	15	Intermediate	4592-4649	4649	1
103.	1	1	26	0	0	3	Low	4560-4484	4560	0
103.	1	1	26	0	0	7	High	4523-4609	4523	0
103.	1	1	26	0	0	8	High	4555-4513	4555	0
103.	1	1	26	0	0	9	High	4560-4529	4529	0
103.	1	1	26	0	0	10	High	4633-4579	4633	0
103.	1	1	26	0	0	12	Intermediate	4464-4515	4515	0
103.	1	1	26	0	0	13	Intermediate	4551-4531	4551	0
103.	1	1	26	0	0	14	Intermediate	4452-4649	4649	0
103.	1	1	26	0	0	6	High	4536-4629	4536	0
103.	1	1	26	0	0	11	Intermediate	4592-4515	4515	1
103.	1	1	26	0	0	1	Low	4560-4633	4633	1
103.	1	1	26	0	0	2	Low	4609-4634	4634	1
103.	1	1	26	0	0	4	Low	4629-4484	4484	1
103.	1	1	26	0	0	5	Low	4634-4529	4634	1
103.	1	1	26	0	0	15	Intermediate	4649-4592	4649	1
104.	1	1	21	0	0	7	High	4523-4609	4523	0
104.	1	1	21	0	0	8	High	4513-4555	4555	0
104.	1	1	21	0	0	10	High	4633-4579	4633	0
104.	1	1	21	0	0	12	Intermediate	4515-4464	4515	0
104.	1	1	21	0	0	14	Intermediate	4452-4649	4649	0
104.	1	1	21	0	0	15	Intermediate	4649-4592	4592	0
104.	1	1	21	0	0	6	High	4536-4629	4536	0
104.	1	1	21	0	0	11	Intermediate	4515-4592	4592	0
104.	1	1	21	0	0	1	Low	4633-4560	4633	1
104.	1	1	21	0	0	2	Low	4609-4634	4634	1
104.	1	1	21	0	0	3	Low	4560-4484	4484	1
104.	1	1	21	0	0	4	Low	4484-4629	4484	1
104.	1	1	21	0	0	5	Low	4634-4529	4634	1
104.	1	1	21	0	0	9	High	4560-4529	4560	1
104.	1	1	21	0	0	13	Intermediate	4531-4551	4531	1
105.	1	1	39	0	0	2	Low	4634-4609	4609	0
105.	1	1	39	0	0	5	Low	4634-4529	4529	0
105.	1	1	39	0	0	7	High	4523-4609	4523	0
105.	1	1	39	0	0	8	High	4555-4513	4555	0
105.	1	1	39	0	0	9	High	4529-4560	4529	0
105.	1	1	39	0	0	10	High	4579-4633	4633	0
105.	1	1	39	0	0	12	Intermediate	4464-4515	4515	0
105.	1	1	39	0	0	14	Intermediate	4649-4452	4649	0
105.	1	1	39	0	0	6	High	4536-4629	4536	0
105.	1	1	39	0	0	11	Intermediate	4515-4592	4592	0
105.	1	1	39	0	0	1	Low	4560-4633	4633	1
105.	1	1	39	0	0	3	Low	4484-4560	4484	1
105.	1	1	39	0	0	4	Low	4629-4484	4484	1
105.	1	1	39	0	0	13	Intermediate	4551-4531	4531	1
105.	1	1	39	0	0	15	Intermediate	4649-4592	4649	1
107.	1	1	47	0	0	7	High	4523-4609	4523	0
107.	1	1	47	0	0	8	High	4555-4513	4555	0
107.	1	1	47	0	0	9	High	4560-4529	4529	0
107.	1	1	47	0	0	10	High	4579-4633	4633	0
107.	1	1	47	0	0	12	Intermediate	4515-4464	4515	0
107.	1	1	47	0	0	14	Intermediate	4649-4452	4649	0
107.	1	1	47	0	0	6	High	4629-4536	4536	0
107.	1	1	47	0	0	11	Intermediate	4592-4515	4592	0
107.	1	1	47	0	0	1	Low	4560-4633	4633	1
107.	1	1	47	0	0	2	Low	4609-4634	4634	1
107.	1	1	47	0	0	3	Low	4560-4484	4484	1
107.	1	1	47	0	0	4	Low	4629-4484	4484	1
107.	1	1	47	0	0	5	Low	4634-4529	4634	1
107.	1	1	47	0	0	13	Intermediate	4551-4531	4531	1
107.	1	1	47	0	0	15	Intermediate	4649-4592	4649	1
108.	1	0	30	0	0	7	High	4523-4609	4523	0
108.	1	0	30	0	0	8	High	4555-4513	4555	0
108.	1	0	30	0	0	9	High	4529-4560	4529	0
108.	1	0	30	0	0	10	High	4579-4633	4633	0
108.	1	0	30	0	0	12	Intermediate	4515-4464	4515	0
108.	1	0	30	0	0	14	Intermediate	4452-4649	4649	0
108.	1	0	30	0	0	15	Intermediate	4649-4592	4592	0
108.	1	0	30	0	0	6	High	4629-4536	4536	0
108.	1	0	30	0	0	11	Intermediate	4515-4592	4592	0
108.	1	0	30	0	0	1	Low	4633-4560	4633	1
108.	1	0	30	0	0	2	Low	4609-4634	4634	1
108.	1	0	30	0	0	3	Low	4560-4484	4484	1
108.	1	0	30	0	0	4	Low	4484-4629	4484	1
108.	1	0	30	0	0	5	Low	4529-4634	4634	1
108.	1	0	30	0	0	13	Intermediate	4551-4531	4531	1
109.	1	0	25	0	0	7	High	4523-4609	4523	0
109.	1	0	25	0	0	8	High	4555-4513	4555	0
109.	1	0	25	0	0	9	High	4529-4560	4529	0
109.	1	0	25	0	0	10	High	4633-4579	4633	0
109.	1	0	25	0	0	14	Intermediate	4452-4649	4649	0
109.	1	0	25	0	0	6	High	4629-4536	4536	0
109.	1	0	25	0	0	11	Intermediate	4592-4515	4592	0
109.	1	0	25	0	0	1	Low	4560-4633	4633	1
109.	1	0	25	0	0	2	Low	4609-4634	4634	1
109.	1	0	25	0	0	3	Low	4560-4484	4484	1
109.	1	0	25	0	0	4	Low	4629-4484	4484	1
109.	1	0	25	0	0	5	Low	4634-4529	4634	1
109.	1	0	25	0	0	12	Intermediate	4464-4515	4464	1
109.	1	0	25	0	0	13	Intermediate	4551-4531	4531	1
109.	1	0	25	0	0	15	Intermediate	4649-4592	4649	1
110.	1	1	31	0	0	1	Low	4560-4633	4560	0
110.	1	1	31	0	0	3	Low	4560-4484	4560	0
110.	1	1	31	0	0	7	High	4609-4523	4523	0
110.	1	1	31	0	0	8	High	4555-4513	4555	0
110.	1	1	31	0	0	10	High	4633-4579	4633	0
110.	1	1	31	0	0	14	Intermediate	4649-4452	4649	0
110.	1	1	31	0	0	6	High	4536-4629	4629	1
110.	1	1	31	0	0	11	Intermediate	4592-4515	4515	1
110.	1	1	31	0	0	2	Low	4634-4609	4634	1
110.	1	1	31	0	0	4	Low	4484-4629	4484	1
110.	1	1	31	0	0	5	Low	4529-4634	4634	1
110.	1	1	31	0	0	9	High	4529-4560	4560	1
110.	1	1	31	0	0	12	Intermediate	4464-4515	4464	1
110.	1	1	31	0	0	13	Intermediate	4531-4551	4531	1
110.	1	1	31	0	0	15	Intermediate	4592-4649	4649	1
111.	1	0	33	0	0	7	High	4523-4609	4523	0
111.	1	0	33	0	0	8	High	4555-4513	4555	0
111.	1	0	33	0	0	9	High	4529-4560	4529	0
111.	1	0	33	0	0	10	High	4633-4579	4633	0
111.	1	0	33	0	0	12	Intermediate	4515-4464	4515	0
111.	1	0	33	0	0	13	Intermediate	4531-4551	4551	0
111.	1	0	33	0	0	14	Intermediate	4452-4649	4649	0
111.	1	0	33	0	0	6	High	4629-4536	4536	0
111.	1	0	33	0	0	11	Intermediate	4515-4592	4592	0
111.	1	0	33	0	0	1	Low	4633-4560	4633	1
111.	1	0	33	0	0	2	Low	4609-4634	4634	1
111.	1	0	33	0	0	3	Low	4560-4484	4484	1
111.	1	0	33	0	0	4	Low	4629-4484	4484	1
111.	1	0	33	0	0	5	Low	4634-4529	4634	1
111.	1	0	33	0	0	15	Intermediate	4592-4649	4649	1
112.	1	0	44	0	0	1	Low	4633-4560	4560	0
112.	1	0	44	0	0	4	Low	4484-4629	4629	0
112.	1	0	44	0	0	7	High	4609-4523	4523	0
112.	1	0	44	0	0	8	High	4555-4513	4555	0
112.	1	0	44	0	0	9	High	4560-4529	4529	0
112.	1	0	44	0	0	10	High	4633-4579	4633	0
112.	1	0	44	0	0	12	Intermediate	4515-4464	4515	0
112.	1	0	44	0	0	13	Intermediate	4531-4551	4551	0
112.	1	0	44	0	0	14	Intermediate	4452-4649	4649	0
112.	1	0	44	0	0	15	Intermediate	4649-4592	4592	0
112.	1	0	44	0	0	6	High	4629-4536	4629	1
112.	1	0	44	0	0	11	Intermediate	4515-4592	4592	0
112.	1	0	44	0	0	2	Low	4634-4609	4634	1
112.	1	0	44	0	0	3	Low	4484-4560	4484	1
112.	1	0	44	0	0	5	Low	4634-4529	4634	1
113.	1	0	36	0	0	7	High	4523-4609	4523	0
113.	1	0	36	0	0	8	High	4555-4513	4555	0
113.	1	0	36	0	0	10	High	4633-4579	4633	0
113.	1	0	36	0	0	14	Intermediate	4649-4452	4649	0
113.	1	0	36	0	0	6	High	4629-4536	4536	0
113.	1	0	36	0	0	11	Intermediate	4592-4515	4592	0
113.	1	0	36	0	0	1	Low	4633-4560	4633	1
113.	1	0	36	0	0	2	Low	4609-4634	4634	1
113.	1	0	36	0	0	3	Low	4484-4560	4484	1
113.	1	0	36	0	0	4	Low	4629-4484	4484	1
113.	1	0	36	0	0	5	Low	4529-4634	4634	1
113.	1	0	36	0	0	9	High	4529-4560	4560	1
113.	1	0	36	0	0	12	Intermediate	4515-4464	4464	1
113.	1	0	36	0	0	13	Intermediate	4531-4551	4531	1
113.	1	0	36	0	0	15	Intermediate	4592-4649	4649	1
114.	1	1	38	0	0	1	Low	4560-4633	4560	0
114.	1	1	38	0	0	5	Low	4634-4529	4529	0
114.	1	1	38	0	0	8	High	4555-4513	4555	0
114.	1	1	38	0	0	9	High	4529-4560	4529	0
114.	1	1	38	0	0	12	Intermediate	4515-4464	4515	0
114.	1	1	38	0	0	13	Intermediate	4551-4531	4551	0
114.	1	1	38	0	0	14	Intermediate	4649-4452	4649	0
114.	1	1	38	0	0	6	High	4629-4536	4536	0
114.	1	1	38	0	0	11	Intermediate	4592-4515	4592	0
114.	1	1	38	0	0	2	Low	4634-4609	4634	1
114.	1	1	38	0	0	3	Low	4484-4560	4484	1
114.	1	1	38	0	0	4	Low	4629-4484	4484	1
114.	1	1	38	0	0	7	High	4609-4523	4609	1
114.	1	1	38	0	0	10	High	4633-4579	4579	1
114.	1	1	38	0	0	15	Intermediate	4592-4649	4649	1
115.	1	1	25	0	0	3	Low	4560-4484	4560	0
115.	1	1	25	0	0	7	High	4609-4523	4523	0
115.	1	1	25	0	0	8	High	4513-4555	4555	0
115.	1	1	25	0	0	10	High	4633-4579	4633	0
115.	1	1	25	0	0	13	Intermediate	4531-4551	4551	0
115.	1	1	25	0	0	14	Intermediate	4649-4452	4649	0
115.	1	1	25	0	0	15	Intermediate	4649-4592	4592	0
115.	1	1	25	0	0	6	High	4536-4629	4536	0
115.	1	1	25	0	0	11	Intermediate	4592-4515	4592	0
115.	1	1	25	0	0	1	Low	4633-4560	4633	1
115.	1	1	25	0	0	2	Low	4609-4634	4634	1
115.	1	1	25	0	0	4	Low	4484-4629	4484	1
115.	1	1	25	0	0	5	Low	4634-4529	4634	1
115.	1	1	25	0	0	9	High	4560-4529	4560	1
115.	1	1	25	0	0	12	Intermediate	4464-4515	4464	1
116.	1	0	38	0	0	3	Low	4484-4560	4560	0
116.	1	0	38	0	0	5	Low	4634-4529	4529	0
116.	1	0	38	0	0	7	High	4523-4609	4523	0
116.	1	0	38	0	0	10	High	4579-4633	4633	0
116.	1	0	38	0	0	14	Intermediate	4452-4649	4649	0
116.	1	0	38	0	0	15	Intermediate	4649-4592	4592	0
116.	1	0	38	0	0	6	High	4536-4629	4629	1
116.	1	0	38	0	0	11	Intermediate	4515-4592	4592	0
116.	1	0	38	0	0	1	Low	4633-4560	4633	1
116.	1	0	38	0	0	2	Low	4609-4634	4634	1
116.	1	0	38	0	0	4	Low	4629-4484	4484	1
116.	1	0	38	0	0	8	High	4513-4555	4513	1
116.	1	0	38	0	0	9	High	4529-4560	4560	1
116.	1	0	38	0	0	12	Intermediate	4515-4464	4464	1
116.	1	0	38	0	0	13	Intermediate	4531-4551	4531	1
117.	1	0	23	0	0	2	Low	4634-4609	4609	0
117.	1	0	23	0	0	5	Low	4529-4634	4529	0
117.	1	0	23	0	0	7	High	4523-4609	4523	0
117.	1	0	23	0	0	8	High	4555-4513	4555	0
117.	1	0	23	0	0	9	High	4529-4560	4529	0
117.	1	0	23	0	0	10	High	4579-4633	4633	0
117.	1	0	23	0	0	6	High	4536-4629	4629	1
117.	1	0	23	0	0	11	Intermediate	4592-4515	4515	1
117.	1	0	23	0	0	1	Low	4560-4633	4633	1
117.	1	0	23	0	0	3	Low	4484-4560	4484	1
117.	1	0	23	0	0	4	Low	4484-4629	4484	1
117.	1	0	23	0	0	12	Intermediate	4515-4464	4464	1
117.	1	0	23	0	0	13	Intermediate	4551-4531	4531	1
117.	1	0	23	0	0	14	Intermediate	4649-4452	4452	1
117.	1	0	23	0	0	15	Intermediate	4592-4649	4649	1
118.	1	1	47	0	0	7	High	4523-4609	4523	0
118.	1	1	47	0	0	8	High	4513-4555	4555	0
118.	1	1	47	0	0	10	High	4633-4579	4633	0
118.	1	1	47	0	0	12	Intermediate	4464-4515	4515	0
118.	1	1	47	0	0	13	Intermediate	4551-4531	4551	0
118.	1	1	47	0	0	6	High	4536-4629	4629	1
118.	1	1	47	0	0	11	Intermediate	4515-4592	4592	0
118.	1	1	47	0	0	1	Low	4633-4560	4633	1
118.	1	1	47	0	0	2	Low	4634-4609	4634	1
118.	1	1	47	0	0	3	Low	4484-4560	4484	1
118.	1	1	47	0	0	4	Low	4629-4484	4484	1
118.	1	1	47	0	0	5	Low	4634-4529	4634	1
118.	1	1	47	0	0	9	High	4560-4529	4560	1
118.	1	1	47	0	0	14	Intermediate	4649-4452	4452	1
118.	1	1	47	0	0	15	Intermediate	4649-4592	4649	1
119.	1	0	39	0	0	7	High	4523-4609	4523	0
119.	1	0	39	0	0	8	High	4555-4513	4555	0
119.	1	0	39	0	0	10	High	4633-4579	4633	0
119.	1	0	39	0	0	13	Intermediate	4531-4551	4551	0
119.	1	0	39	0	0	15	Intermediate	4592-4649	4592	0
119.	1	0	39	0	0	6	High	4536-4629	4536	0
119.	1	0	39	0	0	11	Intermediate	4515-4592	4592	0
119.	1	0	39	0	0	1	Low	4560-4633	4633	1
119.	1	0	39	0	0	2	Low	4609-4634	4634	1
119.	1	0	39	0	0	3	Low	4484-4560	4484	1
119.	1	0	39	0	0	4	Low	4484-4629	4484	1
119.	1	0	39	0	0	5	Low	4634-4529	4634	1
119.	1	0	39	0	0	9	High	4560-4529	4560	1
119.	1	0	39	0	0	12	Intermediate	4515-4464	4464	1
119.	1	0	39	0	0	14	Intermediate	4649-4452	4452	1
120.	1	1	24	0	0	5	Low	4529-4634	4529	0
120.	1	1	24	0	0	7	High	4523-4609	4523	0
120.	1	1	24	0	0	8	High	4513-4555	4555	0
120.	1	1	24	0	0	9	High	4560-4529	4529	0
120.	1	1	24	0	0	10	High	4633-4579	4633	0
120.	1	1	24	0	0	12	Intermediate	4464-4515	4515	0
120.	1	1	24	0	0	13	Intermediate	4551-4531	4551	0
120.	1	1	24	0	0	14	Intermediate	4649-4452	4649	0
120.	1	1	24	0	0	6	High	4536-4629	4536	0
120.	1	1	24	0	0	11	Intermediate	4592-4515	4515	1
120.	1	1	24	0	0	1	Low	4633-4560	4633	1
120.	1	1	24	0	0	2	Low	4609-4634	4634	1
120.	1	1	24	0	0	3	Low	4484-4560	4484	1
120.	1	1	24	0	0	4	Low	4484-4629	4484	1
120.	1	1	24	0	0	15	Intermediate	4592-4649	4649	1
121.	1	1	36	0	0	7	High	4523-4609	4523	0
121.	1	1	36	0	0	8	High	4513-4555	4555	0
121.	1	1	36	0	0	9	High	4529-4560	4529	0
121.	1	1	36	0	0	10	High	4579-4633	4633	0
121.	1	1	36	0	0	12	Intermediate	4515-4464	4515	0
121.	1	1	36	0	0	14	Intermediate	4452-4649	4649	0
121.	1	1	36	0	0	6	High	4536-4629	4536	0
121.	1	1	36	0	0	11	Intermediate	4592-4515	4592	0
121.	1	1	36	0	0	1	Low	4633-4560	4633	1
121.	1	1	36	0	0	2	Low	4609-4634	4634	1
121.	1	1	36	0	0	3	Low	4560-4484	4484	1
121.	1	1	36	0	0	4	Low	4484-4629	4484	1
121.	1	1	36	0	0	5	Low	4634-4529	4634	1
121.	1	1	36	0	0	13	Intermediate	4531-4551	4531	1
121.	1	1	36	0	0	15	Intermediate	4592-4649	4649	1
122.	1	1	20	0	0	7	High	4523-4609	4523	0
122.	1	1	20	0	0	8	High	4513-4555	4555	0
122.	1	1	20	0	0	9	High	4529-4560	4529	0
122.	1	1	20	0	0	10	High	4579-4633	4633	0
122.	1	1	20	0	0	14	Intermediate	4452-4649	4649	0
122.	1	1	20	0	0	6	High	4536-4629	4536	0
122.	1	1	20	0	0	11	Intermediate	4515-4592	4592	0
122.	1	1	20	0	0	1	Low	4633-4560	4633	1
122.	1	1	20	0	0	2	Low	4634-4609	4634	1
122.	1	1	20	0	0	3	Low	4484-4560	4484	1
122.	1	1	20	0	0	4	Low	4484-4629	4484	1
122.	1	1	20	0	0	5	Low	4634-4529	4634	1
122.	1	1	20	0	0	12	Intermediate	4464-4515	4464	1
122.	1	1	20	0	0	13	Intermediate	4551-4531	4531	1
122.	1	1	20	0	0	15	Intermediate	4592-4649	4649	1
123.	1	0	19	0	0	2	Low	4634-4609	4609	0
123.	1	0	19	0	0	5	Low	4529-4634	4529	0
123.	1	0	19	0	0	8	High	4555-4513	4555	0
123.	1	0	19	0	0	9	High	4529-4560	4529	0
123.	1	0	19	0	0	14	Intermediate	4452-4649	4649	0
123.	1	0	19	0	0	6	High	4536-4629	4536	0
123.	1	0	19	0	0	11	Intermediate	4592-4515	4592	0
123.	1	0	19	0	0	1	Low	4633-4560	4633	1
123.	1	0	19	0	0	3	Low	4484-4560	4484	1
123.	1	0	19	0	0	4	Low	4629-4484	4484	1
123.	1	0	19	0	0	7	High	4609-4523	4609	1
123.	1	0	19	0	0	10	High	4633-4579	4579	1
123.	1	0	19	0	0	12	Intermediate	4515-4464	4464	1
123.	1	0	19	0	0	13	Intermediate	4531-4551	4531	1
123.	1	0	19	0	0	15	Intermediate	4592-4649	4649	1

## Sheet: PROPORTION RESPONSES
				Accuracy (Proportion Correct)
Sightedness	Voice Pair	Difficulty	Listeners	Minimum	Maximum	Mean		Std. Deviation		Sightedness	Level of difficulty	Accuracy (Proportion Correct)		Ratings
			N				Std. Error	Statistic				Mean	Std. Error	N
Sighted	1	Low	61	0	1	0.75	0.056	0.434		Sighted	Low	0.72	0.026	305
	2	Low	61	0	1	0.7	0.059	0.46
	3	Low	61	0	1	0.69	0.06	0.467			Intermediate	0.46	0.029	305
	4	Low	61	0	1	0.87	0.044	0.34
	5	Low	61	0	1	0.59	0.063	0.496			High	0.27	0.025	305
	6	High	61	0	1	0.34	0.061	0.479
	7	High	61	0	1	0.25	0.056	0.434		Late blind	Low	0.67	0.042	125
	8	High	61	0	1	0.23	0.054	0.424
	9	High	61	0	1	0.33	0.061	0.473			Intermediate	0.5	0.045	125
	10	High	61	0	1	0.2	0.051	0.401
	11	Intermediate	61	0	1	0.31	0.06	0.467			High	0.3	0.041	125
	12	Intermediate	61	0	1	0.51	0.065	0.504
	13	Intermediate	61	0	1	0.62	0.063	0.489		Early blind	Low	0.75	0.035	155
	14	Intermediate	61	0	1	0.13	0.044	0.34
	15	Intermediate	61	0	1	0.7	0.059	0.46			Intermediate	0.5	0.04	155
Late blind	1	Low	25	0	1	0.68	0.095	0.476			High	0.24	0.034	155
	2	Low	25	0	1	0.6	0.1	0.5
	3	Low	25	0	1	0.68	0.095	0.476
	4	Low	25	0	1	0.76	0.087	0.436
	5	Low	25	0	1	0.64	0.098	0.49
	6	High	25	0	1	0.24	0.087	0.436
	7	High	25	0	1	0.36	0.098	0.49
	8	High	25	0	1	0.24	0.087	0.436
	9	High	25	0	1	0.48	0.102	0.51
	10	High	25	0	1	0.2	0.082	0.408
	11	Intermediate	25	0	1	0.44	0.101	0.507
	12	Intermediate	25	0	1	0.56	0.101	0.507
	13	Intermediate	25	0	1	0.6	0.1	0.5
	14	Intermediate	25	0	1	0.24	0.087	0.436
	15	Intermediate	25	0	1	0.64	0.098	0.49
Early Blind	1	Low	31	0	1	0.81	0.072	0.402
	2	Low	31	0	1	0.71	0.083	0.461
	3	Low	31	0	1	0.74	0.08	0.445
	4	Low	31	0	1	0.81	0.072	0.402
	5	Low	31	0	1	0.71	0.083	0.461
	6	High	31	0	1	0.23	0.076	0.425
	7	High	31	0	1	0.29	0.083	0.461
	8	High	31	0	1	0.16	0.067	0.374
	9	High	31	0	1	0.29	0.083	0.461
	10	High	31	0	1	0.23	0.076	0.425
	11	Intermediate	31	0	1	0.39	0.089	0.495
	12	Intermediate	31	0	1	0.55	0.091	0.506
	13	Intermediate	31	0	1	0.58	0.09	0.502
	14	Intermediate	31	0	1	0.32	0.085	0.475
	15	Intermediate	31	0	1	0.65	0.087	0.486

## Sheet: Figure 2
Sightedness	Level of difficulty	Accuracy (Proportion Correct)		N
		Mean	Std. Error	Statistic
Sighted	Low	0.72	0.026	305
	Intermediate	0.46	0.029	305
	High	0.27	0.025	305
Late blind	Low	0.67	0.042	125
	Intermediate	0.5	0.045	125
	High	0.3	0.041	125
Early blind	Low	0.75	0.035	155
	Intermediate	0.5	0.04	155
	High	0.24	0.034	155
